# Supplementary material for: Plasmonic high-entropy carbides
Source: Nat Commun. 2022 Oct 11;13:5993. doi: 10.1038/s41467-022-33497-1 (PMC9553889; doi:10.1038/s41467-022-33497-1)
Supplement: Supplementary file 3 — Source Data [file 41467_2022_33497_MOESM3_ESM.xlsx]

## Sheet: Figure1a
Energy (eV)	eps_r	eps_i
0	1533.28	2.65144e-05
0.01	1515.82	186.638
0.02	1464.62	365.063
0.03	1383.04	527.78
0.04	1276.32	668.651
0.05	1151	783.387
0.06	1014.25	869.811
0.07	873.166	927.859
0.08	734.075	959.307
0.09	602.122	967.315
0.1	481.013	955.871
0.11	373.017	929.261
0.12	279.13	891.631
0.13	199.339	846.691
0.14	132.916	797.555
0.15	78.6856	746.702
0.16	35.2474	696
0.17	1.13856	646.788
0.18	-25.058	599.971
0.19	-44.6496	556.111
0.2	-58.8017	515.513
0.21	-68.5289	478.3
0.22	-74.6996	444.463
0.23	-78.0484	413.913
0.24	-79.1925	386.505
0.25	-78.6494	362.066
0.26	-76.8534	340.408
0.27	-74.1716	321.338
0.28	-70.9172	304.664
0.29	-67.3617	290.197
0.3	-63.7435	277.751
0.31	-60.2753	267.135
0.32	-57.148	258.156
0.33	-54.5317	250.61
0.34	-52.5734	244.278
0.35	-51.391	238.924
0.36	-51.0649	234.292
0.37	-51.6278	230.116
0.38	-53.0554	226.124
0.39	-55.261	222.062
0.4	-58.0968	217.707
0.41	-61.3649	212.893
0.42	-64.8368	207.52
0.43	-68.2782	201.568
0.44	-71.4754	195.084
0.45	-74.2561	188.174
0.46	-76.5022	180.979
0.47	-78.1525	173.653
0.48	-79.1968	166.342
0.49	-79.6651	159.174
0.5	-79.6136	152.25
0.51	-79.1121	145.64
0.52	-78.2344	139.392
0.53	-77.0508	133.53
0.54	-75.6254	128.068
0.55	-74.0156	123.008
0.56	-72.2732	118.347
0.57	-70.4466	114.078
0.58	-68.5823	110.19
0.59	-66.725	106.666
0.6	-64.9174	103.483
0.61	-63.1979	100.611
0.62	-61.5983	98.0116
0.63	-60.1417	95.6433
0.64	-58.8401	93.4614
0.65	-57.695	91.4229
0.66	-56.6981	89.4898
0.67	-55.8343	87.6323
0.68	-55.0864	85.8293
0.69	-54.4386	84.068
0.7	-53.8792	82.3407
0.71	-53.4023	80.6409
0.72	-53.0058	78.9599
0.73	-52.6887	77.2843
0.74	-52.4472	75.5959
0.75	-52.2714	73.8736
0.76	-52.1429	72.097
0.77	-52.0359	70.2508
0.78	-51.9188	68.3286
0.79	-51.7592	66.3348
0.8	-51.528	64.2845
0.81	-51.2038	62.201
0.82	-50.7748	60.112
0.83	-50.2394	58.0453
0.84	-49.6047	56.0253
0.85	-48.8838	54.0704
0.86	-48.0929	52.1921
0.87	-47.248	50.3953
0.88	-46.3628	48.6793
0.89	-45.4472	47.0404
0.9	-44.507	45.474
0.91	-43.5448	43.9762
0.92	-42.5609	42.5454
0.93	-41.5554	41.1828
0.94	-40.5297	39.8914
0.95	-39.4871	38.6755
0.96	-38.4335	37.5395
0.97	-37.3771	36.4862
0.98	-36.3278	35.5162
0.99	-35.2959	34.6273
1	-34.2914	33.814
1.01	-33.3225	33.0684
1.02	-32.3948	32.3803
1.03	-31.5108	31.7389
1.04	-30.6692	31.1332
1.05	-29.866	30.5542
1.06	-29.0948	29.9954
1.07	-28.3483	29.4538
1.08	-27.6197	28.9296
1.09	-26.9044	28.4255
1.1	-26.2002	27.9459
1.11	-25.5081	27.495
1.12	-24.8314	27.0762
1.13	-24.1757	26.6902
1.14	-23.5467	26.3351
1.15	-22.9496	26.0062
1.16	-22.3879	25.6965
1.17	-21.8618	25.3974
1.18	-21.3688	25.1005
1.19	-20.9026	24.7986
1.2	-20.455	24.4874
1.21	-20.0167	24.1659
1.22	-19.5788	23.8367
1.23	-19.1344	23.5059
1.24	-18.6795	23.181
1.25	-18.2138	22.8708
1.26	-17.74	22.5828
1.27	-17.2639	22.323
1.28	-16.7927	22.0945
1.29	-16.3343	21.8974
1.3	-15.8962	21.7289
1.31	-15.4841	21.5834
1.32	-15.1012	21.4537
1.33	-14.7476	21.3319
1.34	-14.4203	21.2107
1.35	-14.1139	21.0849
1.36	-13.8212	20.952
1.37	-13.535	20.813
1.38	-13.2493	20.6716
1.39	-12.9604	20.5341
1.4	-12.6679	20.4075
1.41	-12.3746	20.2988
1.42	-12.086	20.2131
1.43	-11.8097	20.1531
1.44	-11.5541	20.1183
1.45	-11.3273	20.1048
1.46	-11.1357	20.1058
1.47	-10.9831	20.1124
1.48	-10.8696	20.1145
1.49	-10.7919	20.1025
1.5	-10.7433	20.0687
1.51	-10.7146	20.0086
1.52	-10.6965	19.9214
1.53	-10.6801	19.8103
1.54	-10.6595	19.6811
1.55	-10.6319	19.5411
1.56	-10.5982	19.3976
1.57	-10.5625	19.2559
1.58	-10.5308	19.1189
1.59	-10.5098	18.9857
1.6	-10.5053	18.8522
1.61	-10.5206	18.7116
1.62	-10.556	18.5558
1.63	-10.6078	18.3767
1.64	-10.6691	18.1678
1.65	-10.7307	17.9258
1.66	-10.7826	17.6513
1.67	-10.8156	17.3483
1.68	-10.8228	17.024
1.69	-10.8006	16.6873
1.7	-10.7487	16.3472
1.71	-10.6699	16.0116
1.72	-10.5696	15.6864
1.73	-10.4539	15.3747
1.74	-10.3294	15.0769
1.75	-10.2015	14.7909
1.76	-10.0737	14.5128
1.77	-9.94733	14.238
1.78	-9.82116	13.9618
1.79	-9.69212	13.6812
1.8	-9.55583	13.3946
1.81	-9.40764	13.1029
1.82	-9.24357	12.809
1.83	-9.06106	12.5171
1.84	-8.85935	12.2324
1.85	-8.6396	11.9599
1.86	-8.40463	11.7041
1.87	-8.1585	11.468
1.88	-7.90597	11.2534
1.89	-7.65197	11.0603
1.9	-7.40104	10.8872
1.91	-7.15686	10.7314
1.92	-6.92189	10.5892
1.93	-6.69707	10.4566
1.94	-6.48185	10.3297
1.95	-6.27429	10.2053
1.96	-6.07153	10.0815
1.97	-5.87033	9.95768
1.98	-5.66772	9.83497
1.99	-5.46153	9.71553
2	-5.25083	9.60229
2.01	-5.03605	9.49841
2.02	-4.81894	9.40667
2.03	-4.60229	9.3291
2.04	-4.38963	9.26659
2.05	-4.18473	9.21875
2.06	-3.99119	9.18389
2.07	-3.81193	9.15908
2.08	-3.64883	9.14051
2.09	-3.50238	9.12383
2.1	-3.37156	9.10476
2.11	-3.25392	9.07964
2.12	-3.14592	9.046
2.13	-3.04352	9.00289
2.14	-2.94281	8.95096
2.15	-2.84068	8.89224
2.16	-2.73529	8.82965
2.17	-2.62629	8.76638
2.18	-2.51475	8.70524
2.19	-2.40284	8.64815
2.2	-2.29337	8.59576
2.21	-2.18918	8.5473
2.22	-2.09258	8.50072
2.23	-2.00481	8.45297
2.24	-1.92575	8.40051
2.25	-1.85373	8.33997
2.26	-1.78576	8.26875
2.27	-1.71793	8.18554
2.28	-1.64601	8.09059
2.29	-1.56616	7.9857
2.3	-1.47546	7.87391
2.31	-1.37231	7.759
2.32	-1.25655	7.64491
2.33	-1.12933	7.5352
2.34	-0.992831	7.43264
2.35	-0.849878	7.33896
2.36	-0.7035	7.25472
2.37	-0.556516	7.17936
2.38	-0.411157	7.11141
2.39	-0.268778	7.04874
2.4	-0.129698	6.989
2.41	0.00680925	6.93001
2.42	0.142347	6.87017
2.43	0.279075	6.80877
2.44	0.419293	6.74613
2.45	0.565009	6.68355
2.46	0.717587	6.62308
2.47	0.877528	6.56721
2.48	1.0444	6.5185
2.49	1.21691	6.47925
2.5	1.39308	6.45125
2.51	1.57045	6.43558
2.52	1.74635	6.43251
2.53	1.91814	6.44152
2.54	2.08349	6.46129
2.55	2.2406	6.48988
2.56	2.38844	6.52487
2.57	2.52686	6.56373
2.58	2.65663	6.60409
2.59	2.7793	6.64414
2.6	2.89699	6.68293
2.61	3.01191	6.72051
2.62	3.126	6.75795
2.63	3.24049	6.79709
2.64	3.35564	6.84026
2.65	3.47061	6.88977
2.66	3.58354	6.94754
2.67	3.69177	7.01471
2.68	3.79213	7.09139
2.69	3.88139	7.17645
2.7	3.95664	7.2676
2.71	4.01581	7.36145
2.72	4.05802	7.45391
2.73	4.08383	7.54063
2.74	4.09534	7.61758
2.75	4.09596	7.68167
2.76	4.08997	7.73124
2.77	4.08186	7.76631
2.78	4.07561	7.7885
2.79	4.0741	7.80068
2.8	4.0787	7.80636
2.81	4.08921	7.809
2.82	4.10404	7.81136
2.83	4.12071	7.81504
2.84	4.13637	7.8202
2.85	4.14851	7.82559
2.86	4.15548	7.8288
2.87	4.15697	7.82672
2.88	4.15417	7.81623
2.89	4.1497	7.79483
2.9	4.1472	7.76123
2.91	4.15073	7.71568
2.92	4.16407	7.66003
2.93	4.19012	7.59746
2.94	4.2304	7.53198
2.95	4.28495	7.46783
2.96	4.35234	7.40889
2.97	4.42999	7.35822
2.98	4.51458	7.31772
2.99	4.60247	7.28798
3	4.69023	7.2683
3.01	4.77502	7.25686
3.02	4.85503	7.25101
3.03	4.92965	7.24768
3.04	4.99958	7.24395
3.05	5.06667	7.2375
3.06	5.13356	7.22705
3.07	5.20319	7.21262
3.08	5.27826	7.19548
3.09	5.36068	7.17797
3.1	5.45129	7.16303
3.11	5.5497	7.15376
3.12	5.65435	7.1529
3.13	5.76276	7.16247
3.14	5.87188	7.18345
3.15	5.97846	7.2157
3.16	6.0795	7.25791
3.17	6.17268	7.30776
3.18	6.25666	7.36224
3.19	6.33136	7.41803
3.2	6.39798	7.47204
3.21	6.45889	7.52191
3.22	6.51722	7.56645
3.23	6.57632	7.60589
3.24	6.63917	7.64185
3.25	6.70785	7.67707
3.26	6.78316	7.71495
3.27	6.86444	7.75899
3.28	6.94975	7.81225
3.29	7.03605	7.87689
3.3	7.11965	7.95382
3.31	7.19667	8.0426
3.32	7.26357	8.14139
3.33	7.31764	8.24715
3.34	7.35743	8.35604
3.35	7.38299	8.46389
3.36	7.39596	8.56689
3.37	7.39927	8.66221
3.38	7.39673	8.74846
3.39	7.39223	8.826
3.4	7.38905	8.89679
3.41	7.38919	8.96397
3.42	7.39298	9.03127
3.43	7.39901	9.10214
3.44	7.40436	9.17915
3.45	7.40508	9.26336
3.46	7.39688	9.35403
3.47	7.37588	9.44856
3.48	7.33935	9.54274
3.49	7.28632	9.63131
3.5	7.21794	9.70868
3.51	7.13754	9.76992
3.52	7.0502	9.81154
3.53	6.96204	9.83221
3.54	6.87924	9.83298
3.55	6.80705	9.81705
3.56	6.74896	9.78922
3.57	6.70636	9.75499
3.58	6.67842	9.7196
3.59	6.66252	9.68726
3.6	6.65485	9.66053
3.61	6.65117	9.64006
3.62	6.64763	9.62464
3.63	6.64151	9.61151
3.64	6.6317	9.597
3.65	6.61898	9.5773
3.66	6.60593	9.54927
3.67	6.5964	9.51116
3.68	6.5949	9.46309
3.69	6.60565	9.40704
3.7	6.63189	9.34665
3.71	6.67528	9.2866
3.72	6.73568	9.2319
3.73	6.81122	9.18722
3.74	6.89855	9.15623
3.75	6.99338	9.14126
3.76	7.09099	9.14303
3.77	7.1868	9.16065
3.78	7.27692	9.19177
3.79	7.35867	9.23288
3.8	7.4309	9.27987
3.81	7.49415	9.32862
3.82	7.55057	9.37569
3.83	7.6035	9.41894
3.84	7.65684	9.45789
3.85	7.71435	9.49387
3.86	7.77886	9.52976
3.87	7.85176	9.56947
3.88	7.93268	9.61729
3.89	8.01955	9.67719
3.9	8.1088	9.75216
3.91	8.19586	9.84377
3.92	8.27573	9.95185
3.93	8.34358	10.0744
3.94	8.39547	10.208
3.95	8.4289	10.3475
3.96	8.44325	10.4874
3.97	8.44001	10.6223
3.98	8.42265	10.7477
3.99	8.39607	10.8606
4	8.36582	10.9605
4.01	8.3371	11.049
4.02	8.31381	11.1298
4.03	8.29789	11.2078
4.04	8.28897	11.288
4.05	8.28451	11.3749
4.06	8.28026	11.4713
4.07	8.271	11.5782
4.08	8.25145	11.6941
4.09	8.21722	11.8152
4.1	8.16564	11.9362
4.11	8.09644	12.0508
4.12	8.01196	12.1527
4.13	7.91698	12.2369
4.14	7.81805	12.3009
4.15	7.7224	12.3444
4.16	7.6367	12.3705
4.17	7.56599	12.3844
4.18	7.51283	12.3926
4.19	7.47702	12.4023
4.2	7.45576	12.4197
4.21	7.44418	12.4491
4.22	7.43623	12.4929
4.23	7.42563	12.5508
4.24	7.40688	12.6198
4.25	7.37612	12.6954
4.26	7.33181	12.7718
4.27	7.27504	12.8429
4.28	7.20935	12.9039
4.29	7.14008	12.9518
4.3	7.0734	12.9864
4.31	7.01507	13.0101
4.32	6.96934	13.0276
4.33	6.93812	13.0451
4.34	6.92061	13.0689
4.35	6.91343	13.1049
4.36	6.91115	13.1571
4.37	6.90708	13.227
4.38	6.89429	13.3136
4.39	6.86662	13.4133
4.4	6.81965	13.5201
4.41	6.75152	13.6269
4.42	6.6633	13.726
4.43	6.55899	13.8108
4.44	6.44492	13.8768
4.45	6.3287	13.9224
4.46	6.21789	13.9492
4.47	6.11862	13.9616
4.48	6.03462	13.9661
4.49	5.96657	13.97
4.5	5.91222	13.9798
4.51	5.86682	14.0009
4.52	5.82404	14.0356
4.53	5.77709	14.0839
4.54	5.71989	14.1428
4.55	5.64815	14.2067
4.56	5.56017	14.2691
4.57	5.4573	14.323
4.58	5.34379	14.3624
4.59	5.22614	14.3837
4.6	5.11189	14.3864
4.61	5.00828	14.3731
4.62	4.9209	14.3492
4.63	4.85268	14.3222
4.64	4.80339	14.2998
4.65	4.76976	14.2894
4.66	4.74596	14.2964
4.67	4.72452	14.3237
4.68	4.69736	14.3712
4.69	4.65698	14.4358
4.7	4.59751	14.5118
4.71	4.51563	14.5916
4.72	4.41116	14.6669
4.73	4.28717	14.73
4.74	4.1495	14.775
4.75	4.00576	14.7989
4.76	3.86395	14.8022
4.77	3.731	14.7884
4.78	3.61151	14.7636
4.79	3.50704	14.735
4.8	3.41594	14.7095
4.81	3.33377	14.6926
4.82	3.25423	14.6873
4.83	3.17031	14.6936
4.84	3.07554	14.7084
4.85	2.96529	14.7259
4.86	2.83763	14.7389
4.87	2.69393	14.7395
4.88	2.53878	14.721
4.89	2.37936	14.6789
4.9	2.22423	14.6118
4.91	2.08184	14.5222
4.92	1.95909	14.4154
4.93	1.86023	14.299
4.94	1.78627	14.1815
4.95	1.73499	14.0708
4.96	1.70146	13.9736
4.97	1.67895	13.8937
4.98	1.65994	13.8322
4.99	1.6373	13.7874
5	1.6053	13.755
5.01	1.5605	13.7289
5.02	1.50224	13.7023
5.03	1.4327	13.669
5.04	1.35652	13.6242
5.05	1.27983	13.5657
5.06	1.20908	13.4942
5.07	1.14976	13.4129
5.08	1.10538	13.3274
5.09	1.07683	13.244
5.1	1.06228	13.1689
5.11	1.05749	13.107
5.12	1.05658	13.0613
5.13	1.0529	13.032
5.14	1.0401	13.0169
5.15	1.01311	13.0113
5.16	0.969027	13.0088
5.17	0.907627	13.0023
5.18	0.83157	12.9849
5.19	0.74603	12.9515
5.2	0.657874	12.8992
5.21	0.574488	12.8283
5.22	0.502505	12.7418
5.23	0.446705	12.6451
5.24	0.409307	12.5448
5.25	0.389753	12.4478
5.26	0.38496	12.36
5.27	0.389958	12.2854
5.28	0.398744	12.2257
5.29	0.405249	12.1803
5.3	0.404288	12.1461
5.31	0.39238	12.1184
5.32	0.368323	12.0914
5.33	0.33342	12.0594
5.34	0.291262	12.0177
5.35	0.247083	11.9636
5.36	0.206786	11.897
5.37	0.17583	11.8201
5.38	0.158231	11.7374
5.39	0.155861	11.6545
5.4	0.168169	11.5774
5.41	0.192313	11.5112
5.42	0.223636	11.4598
5.43	0.256368	11.425
5.44	0.284455	11.4062
5.45	0.302419	11.4006
5.46	0.306154	11.4037
5.47	0.293579	11.4094
5.48	0.265019	11.4115
5.49	0.223227	11.4042
5.5	0.172983	11.3834
5.51	0.1203	11.347
5.52	0.0713835	11.2956
5.53	0.0315567	11.2323
5.54	0.00437984	11.1618
5.55	-0.00886449	11.0898
5.56	-0.00925482	11.0218
5.57	8.28698e-05	10.9621
5.58	0.0145894	10.9136
5.59	0.0290685	10.8769
5.6	0.0385508	10.8506
5.61	0.0391183	10.831
5.62	0.0285856	10.8136
5.63	0.00692685	10.793
5.64	-0.0236474	10.7643
5.65	-0.059016	10.7237
5.66	-0.0938455	10.6697
5.67	-0.122536	10.603
5.68	-0.140212	10.5263
5.69	-0.143549	10.4443
5.7	-0.131284	10.3625
5.71	-0.104332	10.2862
5.72	-0.0655638	10.2203
5.73	-0.0193029	10.1677
5.74	0.029334	10.1299
5.75	0.075174	10.1062
5.76	0.113718	10.094
5.77	0.141789	10.0895
5.78	0.158024	10.0875
5.79	0.163105	10.0833
5.8	0.159671	10.0723
5.81	0.151879	10.0519
5.82	0.144659	10.0211
5.83	0.142827	9.9812
5.84	0.150214	9.93536
5.85	0.169018	9.88797
5.86	0.199474	9.84387
5.87	0.23987	9.80762
5.88	0.286874	9.7827
5.89	0.336074	9.77104
5.9	0.382649	9.77274
5.91	0.422081	9.78608
5.92	0.450836	9.80767
5.93	0.466934	9.83304
5.94	0.47031	9.85721
5.95	0.462892	9.87557
5.96	0.448322	9.88467
5.97	0.431352	9.88284
5.98	0.417004	9.8705
5.99	0.409665	9.85012
6	0.412317	9.82571
6.01	0.426044	9.80217
6.02	0.449891	9.78438
6.03	0.481054	9.77647
6.04	0.515334	9.78119
6.05	0.547768	9.79947
6.06	0.573343	9.83031
6.07	0.587731	9.87086
6.08	0.587941	9.91679
6.09	0.572831	9.96288
6.1	0.543355	10.0038
6.11	0.502475	10.0351
6.12	0.454707	10.0537
6.13	0.405341	10.0587
6.14	0.359503	10.0513
6.15	0.321238	10.0349
6.16	0.292826	10.014
6.17	0.274446	9.99336
6.18	0.264232	9.97756
6.19	0.258661	9.96981
6.2	0.253197	9.97155
6.21	0.243071	9.98223
6.22	0.224091	9.99931
6.23	0.193395	10.0187
6.24	0.150018	10.0352
6.25	0.095176	10.0436
6.26	0.0321782	10.0396
6.27	-0.0340562	10.0203
6.28	-0.0978116	9.98514
6.29	-0.153555	9.93573
6.3	-0.196868	9.87579
6.31	-0.225144	9.81038
6.32	-0.237919	9.74502
6.33	-0.236822	9.68487
6.34	-0.225204	9.63395
6.35	-0.207542	9.59461
6.36	-0.188719	9.56731
6.37	-0.173281	9.55062
6.38	-0.164747	9.54147
6.39	-0.165059	9.53571
6.4	-0.174262	9.52882
6.41	-0.19049	9.51667
6.42	-0.210292	9.49635
6.43	-0.229266	9.46668
6.44	-0.242891	9.42848
6.45	-0.247371	9.38442
6.46	-0.240321	9.33853
6.47	-0.221171	9.2955
6.48	-0.191234	9.25989
6.49	-0.153478	9.23545
6.5	-0.112071	9.22455
6.51	-0.071782	9.22788
6.52	-0.0373244	9.24431
6.53	-0.0126969	9.27108
6.54	-0.000599742	9.30412
6.55	-0.00200148	9.33863
6.56	-0.0159456	9.36979
6.57	-0.0396679	9.39359
6.58	-0.0690484	9.4075
6.59	-0.099339	9.41088
6.6	-0.12603	9.40517
6.61	-0.145673	9.39349
6.62	-0.156484	9.38011
6.63	-0.15863	9.36961
6.64	-0.154163	9.36611
6.65	-0.146657	9.37253
6.66	-0.140631	9.39016
6.67	-0.140845	9.41839
6.68	-0.151556	9.45476
6.69	-0.175822	9.49522
6.7	-0.214951	9.53474
6.71	-0.26819	9.56806
6.72	-0.332748	9.59052
6.73	-0.404197	9.59891
6.74	-0.477198	9.59204
6.75	-0.546433	9.57092
6.76	-0.607525	9.53855
6.77	-0.657761	9.49935
6.78	-0.696477	9.45827
6.79	-0.725059	9.41997
6.8	-0.746591	9.388
6.81	-0.765262	9.36428
6.82	-0.785617	9.3488
6.83	-0.811778	9.33966
6.84	-0.846713	9.33335
6.85	-0.89168	9.32538
6.86	-0.945926	9.31103
6.87	-1.00674	9.28619
6.88	-1.06986	9.24818
6.89	-1.13021	9.19626
6.9	-1.1828	9.1318
6.91	-1.22357	9.05806
6.92	-1.25006	8.97956
6.93	-1.26175	8.90136
6.94	-1.26005	8.82823
6.95	-1.24795	8.76397
6.96	-1.22955	8.71092
6.97	-1.2094	8.6697
6.98	-1.19182	8.63919
6.99	-1.18028	8.61676
7	-1.17691	8.59869
7.01	-1.18214	8.5808
7.02	-1.19465	8.55915
7.03	-1.21163	8.53073
7.04	-1.22925	8.49405
7.05	-1.24345	8.44938
7.06	-1.25065	8.39869
7.07	-1.24845	8.34526
7.08	-1.23601	8.2931
7.09	-1.21416	8.24621
7.1	-1.18527	8.20795
7.11	-1.15283	8.18052
7.12	-1.12094	8.16465
7.13	-1.09371	8.15944
7.14	-1.07466	8.16252
7.15	-1.06618	8.17031
7.16	-1.06913	8.17854
7.17	-1.08267	8.1829
7.18	-1.10431	8.17972
7.19	-1.13032	8.16665
7.2	-1.15634	8.14299
7.21	-1.17817	8.10989
7.22	-1.19248	8.07005
7.23	-1.19736	8.0272
7.24	-1.19258	7.98545
7.25	-1.17954	7.9486
7.26	-1.161	7.9195
7.27	-1.14057	7.89968
7.28	-1.12217	7.88911
7.29	-1.10937	7.88622
7.3	-1.10487	7.88815
7.31	-1.11	7.89116
7.32	-1.12451	7.89125
7.33	-1.14651	7.88482
7.34	-1.1728	7.86933
7.35	-1.1994	7.84377
7.36	-1.22227	7.80883
7.37	-1.23804	7.7668
7.38	-1.24457	7.72108
7.39	-1.24128	7.67562
7.4	-1.22922	7.6342
7.41	-1.2108	7.59987
7.42	-1.18941	7.57445
7.43	-1.1689	7.5583
7.44	-1.15296	7.55029
7.45	-1.14457	7.54787
7.46	-1.14553	7.54751
7.47	-1.15612	7.54519
7.48	-1.17498	7.53703
7.49	-1.19931	7.51997
7.5	-1.22528	7.49229
7.51	-1.24871	7.45393
7.52	-1.26575	7.40647
7.53	-1.27353	7.35284
7.54	-1.27058	7.29676
7.55	-1.25699	7.24212
7.56	-1.23429	7.19236
7.57	-1.20514	7.14996
7.58	-1.17282	7.11617
7.59	-1.14076	7.09085
7.6	-1.11195	7.07253
7.61	-1.08852	7.05871
7.62	-1.07138	7.04627
7.63	-1.06003	7.03198
7.64	-1.05264	7.01313
7.65	-1.04639	6.988
7.66	-1.03793	6.95622
7.67	-1.02402	6.91888
7.68	-1.0021	6.87831
7.69	-0.970738	6.8377
7.7	-0.929829	6.80058
7.71	-0.880606	6.77027
7.72	-0.825423	6.74943
7.73	-0.76743	6.73971
7.74	-0.710151	6.74155
7.75	-0.657044	6.75414
7.76	-0.611065	6.77552
7.77	-0.574267	6.80279
7.78	-0.547513	6.83253
7.79	-0.530325	6.86129
7.8	-0.520946	6.8861
7.81	-0.516633	6.90496
7.82	-0.514139	6.91721
7.83	-0.510314	6.92359
7.84	-0.502681	6.92606
7.85	-0.489885	6.92742
7.86	-0.471915	6.93076
7.87	-0.450083	6.93885
7.88	-0.426779	6.95369
7.89	-0.405075	6.97612
7.9	-0.388215	7.00565
7.91	-0.379082	7.04047
7.92	-0.379695	7.07765
7.93	-0.390798	7.11358
7.94	-0.411642	7.1445
7.95	-0.440003	7.16715
7.96	-0.472474	7.17931
7.97	-0.505005	7.18029
7.98	-0.533574	7.17104
7.99	-0.554866	7.15397
8	-0.566796	7.13256
8.01	-0.5688	7.11074
8.02	-0.561844	7.09224
8.03	-0.548193	7.08007
8.04	-0.531009	7.07608
8.05	-0.513836	7.08074
8.06	-0.500061	7.09314
8.07	-0.49239	7.11111
8.08	-0.49242	7.13162
8.09	-0.500364	7.15126
8.1	-0.514997	7.16683
8.11	-0.533859	7.17596
8.12	-0.553696	7.17754
8.13	-0.571076	7.17194
8.14	-0.583038	7.16098
8.15	-0.587648	7.14756
8.16	-0.58434	7.13513
8.17	-0.574008	7.12713
8.18	-0.55885	7.12634
8.19	-0.54202	7.13452
8.2	-0.527155	7.15206
8.21	-0.517837	7.17795
8.22	-0.517053	7.20983
8.23	-0.526714	7.24432
8.24	-0.547304	7.27748
8.25	-0.577733	7.30543
8.26	-0.615445	7.32498
8.27	-0.656815	7.33419
8.28	-0.697752	7.33274
8.29	-0.734411	7.32196
8.3	-0.763857	7.30458
8.31	-0.784534	7.28419
8.32	-0.796469	7.26465
8.33	-0.801195	7.24937
8.34	-0.801436	7.24084
8.35	-0.80063	7.2402
8.36	-0.802367	7.24717
8.37	-0.809808	7.26
8.38	-0.825165	7.27584
8.39	-0.849302	7.29113
8.4	-0.881548	7.30222
8.41	-0.919763	7.30602
8.42	-0.960695	7.30059
8.43	-1.00055	7.28549
8.44	-1.03568	7.26189
8.45	-1.06325	7.23236
8.46	-1.08175	7.20035
8.47	-1.09116	7.16962
8.48	-1.09296	7.14357
8.49	-1.08985	7.12474
8.5	-1.08528	7.11437
8.51	-1.08291	7.11228
8.52	-1.0861	7.11687
8.53	-1.09729	7.12528
8.54	-1.11768	7.13392
8.55	-1.14691	7.1389
8.56	-1.18308	7.13677
8.57	-1.22306	7.12509
8.58	-1.26294	7.10285
8.59	-1.29878	7.0707
8.6	-1.32721	7.03079
8.61	-1.34604	6.98634
8.62	-1.35453	6.94112
8.63	-1.35345	6.89877
8.64	-1.34485	6.86225
8.65	-1.33167	6.83345
8.66	-1.31727	6.81295
8.67	-1.30487	6.79998
8.68	-1.29708	6.79256
8.69	-1.29545	6.78789
8.7	-1.3002	6.78278
8.71	-1.31022	6.77424
8.72	-1.32318	6.76005
8.73	-1.33602	6.73916
8.74	-1.34547	6.71196
8.75	-1.34869	6.68018
8.76	-1.34377	6.64661
8.77	-1.33008	6.6146
8.78	-1.30835	6.58753
8.79	-1.28054	6.56827
8.8	-1.24957	6.55881
8.81	-1.21891	6.55994
8.82	-1.19213	6.57115
8.83	-1.1724	6.59071
8.84	-1.1621	6.6158
8.85	-1.16244	6.64293
8.86	-1.17325	6.6684
8.87	-1.19298	6.68886
8.88	-1.21894	6.70183
8.89	-1.24772	6.70614
8.9	-1.27587	6.7021
8.91	-1.30043	6.69135
8.92	-1.31949	6.67655
8.93	-1.33251	6.66079
8.94	-1.34029	6.64703
8.95	-1.34482	6.63753
8.96	-1.34887	6.63348
8.97	-1.35548	6.63473
8.98	-1.36741	6.63982
8.99	-1.38664	6.6462
9	-1.41396	6.65054
9.01	-1.44868	6.64937
9.02	-1.48873	6.63963
9.03	-1.53086	6.61929
9.04	-1.5712	6.58769
9.05	-1.60589	6.54577
9.06	-1.63168	6.49585
9.07	-1.64649	6.44125
9.08	-1.64962	6.38578
9.09	-1.64177	6.33309
9.1	-1.62488	6.28622
9.11	-1.60173	6.24721
9.12	-1.57551	6.21691
9.13	-1.54934	6.19491
9.14	-1.52588	6.17971
9.15	-1.50686	6.16899
9.16	-1.49291	6.15997
9.17	-1.48345	6.14996
9.18	-1.47677	6.1368
9.19	-1.47043	6.1193
9.2	-1.46166	6.09747
9.21	-1.44795	6.07252
9.22	-1.42748	6.04667
9.23	-1.39948	6.02273
9.24	-1.36434	6.00366
9.25	-1.32357	5.99209
9.26	-1.27958	5.98995
9.27	-1.23534	5.99821
9.28	-1.19402	6.01675
9.29	-1.15858	6.04432
9.3	-1.13136	6.07871
9.31	-1.11379	6.117
9.32	-1.10611	6.15595
9.33	-1.10736	6.19249
9.34	-1.11546	6.22419
9.35	-1.12758	6.2497
9.36	-1.14066	6.26895
9.37	-1.15197	6.28315
9.38	-1.15959	6.29454
9.39	-1.16278	6.30593
9.4	-1.16209	6.32018
9.41	-1.15927	6.33967
9.42	-1.15695	6.36585
9.43	-1.15822	6.399
9.44	-1.16616	6.4381
9.45	-1.18329	6.48092
9.46	-1.21114	6.52431
9.47	-1.24995	6.56462
9.48	-1.29846	6.59831
9.49	-1.35413	6.62253
9.5	-1.41346	6.63562
9.51	-1.47259	6.63744
9.52	-1.52798	6.62936
9.53	-1.57699	6.614
9.54	-1.61832	6.59469
9.55	-1.65214	6.57488
9.56	-1.67997	6.55755
9.57	-1.70435	6.54465
9.58	-1.72835	6.53691
9.59	-1.75501	6.53366
9.6	-1.7868	6.53297
9.61	-1.82514	6.53202
9.62	-1.87013	6.52756
9.63	-1.92043	6.51653
9.64	-1.97348	6.49663
9.65	-2.02591	6.46682
9.66	-2.07416	6.42751
9.67	-2.1151	6.38053
9.68	-2.14659	6.32877
9.69	-2.16776	6.27574
9.7	-2.17918	6.2249
9.71	-2.18263	6.17922
9.72	-2.1808	6.14071
9.73	-2.17689	6.11021
9.74	-2.17408	6.08726
9.75	-2.17509	6.0703
9.76	-2.18176	6.05682
9.77	-2.19478	6.04385
9.78	-2.21357	6.02841
9.79	-2.23638	6.00808
9.8	-2.2606	5.98138
9.81	-2.28326	5.9481
9.82	-2.30162	5.90927
9.83	-2.31362	5.86701
9.84	-2.31825	5.82406
9.85	-2.31573	5.78333
9.86	-2.30742	5.74738
9.87	-2.29558	5.71803
9.88	-2.28299	5.6961
9.89	-2.27256	5.68125
9.9	-2.26687	5.67205
9.91	-2.26778	5.66617
9.92	-2.27613	5.66069
9.93	-2.29152	5.65257
9.94	-2.31239	5.63913
9.95	-2.33624	5.61852
9.96	-2.36004	5.59007
9.97	-2.38076	5.55434
9.98	-2.39588	5.51304
9.99	-2.40382	5.46871
10	-2.40415	5.42422
10.01	-2.39756	5.3823
10.02	-2.38574	5.34514
10.03	-2.37104	5.31405
10.04	-2.35606	5.28932
10.05	-2.34329	5.2702
10.06	-2.3347	5.25502
10.07	-2.3314	5.24148
10.08	-2.33348	5.22699
10.09	-2.33996	5.20918
10.1	-2.34895	5.18625
10.11	-2.35797	5.15736
10.12	-2.3644	5.12277
10.13	-2.36596	5.08378
10.14	-2.36109	5.04251
10.15	-2.34922	5.0015
10.16	-2.33079	4.96327
10.17	-2.30718	4.92999
10.18	-2.28045	4.90312
10.19	-2.25304	4.88324
10.2	-2.22744	4.86997
10.21	-2.2058	4.86207
10.22	-2.18964	4.85753
10.23	-2.17961	4.85395
10.24	-2.17535	4.84884
10.25	-2.17559	4.84004
10.26	-2.17827	4.82613
10.27	-2.18096	4.80661
10.28	-2.18127	4.78202
10.29	-2.17724	4.75383
10.3	-2.16772	4.72411
10.31	-2.1525	4.6952
10.32	-2.13229	4.66931
10.33	-2.10862	4.64813
10.34	-2.08352	4.63266
10.35	-2.05927	4.62298
10.36	-2.03797	4.61832
10.37	-2.02132	4.61711
10.38	-2.01025	4.61725
10.39	-2.0048	4.6164
10.4	-2.00406	4.61235
10.41	-2.00632	4.60345
10.42	-2.00931	4.58886
10.43	-2.01063	4.5687
10.44	-2.00813	4.54408
10.45	-2.00031	4.51684
10.46	-1.98651	4.48921
10.47	-1.96702	4.46349
10.48	-1.94296	4.44165
10.49	-1.91609	4.42505
10.5	-1.88854	4.41428
10.51	-1.86249	4.40907
10.52	-1.83985	4.40834
10.53	-1.82198	4.41034
10.54	-1.80944	4.41294
10.55	-1.80191	4.41392
10.56	-1.79821	4.41135
10.57	-1.79646	4.40394
10.58	-1.79441	4.39126
10.59	-1.78984	4.37381
10.6	-1.78093	4.35294
10.61	-1.76653	4.33059
10.62	-1.74638	4.30897
10.63	-1.72106	4.29018
10.64	-1.69191	4.27588
10.65	-1.66076	4.26714
10.66	-1.62967	4.2642
10.67	-1.60065	4.26653
10.68	-1.57532	4.27289
10.69	-1.5547	4.28147
10.7	-1.53903	4.29024
10.71	-1.52768	4.29719
10.72	-1.51927	4.30076
10.73	-1.5119	4.30008
10.74	-1.50343	4.29513
10.75	-1.49193	4.28679
10.76	-1.47595	4.27663
10.77	-1.45481	4.26669
10.78	-1.42869	4.2591
10.79	-1.39856	4.25577
10.8	-1.36602	4.2581
10.81	-1.33311	4.26681
10.82	-1.30198	4.28181
10.83	-1.27462	4.30223
10.84	-1.25255	4.32654
10.85	-1.23664	4.35272
10.86	-1.22692	4.37855
10.87	-1.22256	4.40201
10.88	-1.22198	4.42156
10.89	-1.22315	4.43642
10.9	-1.22391	4.44674
10.91	-1.2224	4.45354
10.92	-1.21735	4.45851
10.93	-1.20836	4.46368
10.94	-1.19591	4.47107
10.95	-1.18125	4.4823
10.96	-1.16622	4.49835
10.97	-1.15294	4.51938
10.98	-1.14346	4.54467
10.99	-1.13942	4.5727
11	-1.14177	4.60135
11.01	-1.15053	4.62825
11.02	-1.16478	4.65112
11.03	-1.18271	4.66819
11.04	-1.20194	4.67855
11.05	-1.21987	4.6823
11.06	-1.23418	4.68057
11.07	-1.24319	4.67529
11.08	-1.24611	4.66887
11.09	-1.24318	4.66378
11.1	-1.23554	4.66216
11.11	-1.22505	4.6655
11.12	-1.21393	4.67444
11.13	-1.20447	4.6887
11.14	-1.19863	4.70713
11.15	-1.19775	4.72789
11.16	-1.20228	4.74876
11.17	-1.21173	4.76751
11.18	-1.2247	4.7823
11.19	-1.23911	4.79204
11.2	-1.25262	4.79663
11.21	-1.26301	4.79696
11.22	-1.26863	4.7948
11.23	-1.26868	4.79243
11.24	-1.26336	4.79231
11.25	-1.2538	4.79662
11.26	-1.24192	4.80695
11.27	-1.23013	4.82408
11.28	-1.22098	4.8478
11.29	-1.21678	4.87698
11.3	-1.2193	4.90966
11.31	-1.22944	4.94331
11.32	-1.24708	4.97524
11.33	-1.27104	5.00298
11.34	-1.29926	5.02471
11.35	-1.32912	5.03963
11.36	-1.35793	5.04803
11.37	-1.38339	5.05129
11.38	-1.40401	5.05157
11.39	-1.41931	5.05141
11.4	-1.42992	5.0533
11.41	-1.43742	5.0592
11.42	-1.44405	5.07028
11.43	-1.45233	5.08668
11.44	-1.46468	5.10751
11.45	-1.48297	5.13093
11.46	-1.50822	5.15447
11.47	-1.54037	5.17535
11.48	-1.57819	5.19102
11.49	-1.61953	5.19958
11.5	-1.66159	5.20016
11.51	-1.70143	5.19308
11.52	-1.73651	5.17981
11.53	-1.7651	5.1627
11.54	-1.78655	5.14453
11.55	-1.80135	5.12808
11.56	-1.81101	5.11566
11.57	-1.81777	5.10876
11.58	-1.82426	5.10786
11.59	-1.83302	5.11241
11.6	-1.84616	5.12086
11.61	-1.86498	5.13096
11.62	-1.88978	5.14012
11.63	-1.91971	5.14585
11.64	-1.95298	5.1462
11.65	-1.98712	5.14017
11.66	-2.01945	5.12786
11.67	-2.04758	5.11051
11.68	-2.06983	5.09021
11.69	-2.08553	5.06955
11.7	-2.0951	5.05118
11.71	-2.09995	5.03734
11.72	-2.10226	5.02954
11.73	-2.10461	5.02834
11.74	-2.10962	5.03327
11.75	-2.11951	5.04288
11.76	-2.13578	5.05498
11.77	-2.15898	5.06691
11.78	-2.18853	5.07606
11.79	-2.22286	5.08022
11.8	-2.25964	5.07806
11.81	-2.29622	5.06931
11.82	-2.33009	5.05483
11.83	-2.35938	5.03642
11.84	-2.38315	5.01647
11.85	-2.40155	4.9975
11.86	-2.41574	4.98173
11.87	-2.42769	4.97068
11.88	-2.43982	4.96495
11.89	-2.4546	4.96411
11.9	-2.47418	4.96674
11.91	-2.49995	4.97063
11.92	-2.53234	4.97316
11.93	-2.57065	4.97169
11.94	-2.61318	4.96403
11.95	-2.65745	4.94888
11.96	-2.70063	4.926
11.97	-2.74008	4.89634
11.98	-2.77375	4.8618
11.99	-2.80056	4.82487
12	-2.82051	4.78823
12.01	-2.8346	4.75426
12.02	-2.84467	4.72471
12.03	-2.85303	4.70045
12.04	-2.8621	4.68136
12.05	-2.87401	4.66638
12.06	-2.89028	4.65369
12.07	-2.91157	4.64103
12.08	-2.9375	4.62606
12.09	-2.96679	4.60679
12.1	-2.99742	4.58197
12.11	-3.02703	4.5513
12.12	-3.05334	4.51549
12.13	-3.07461	4.47612
12.14	-3.08987	4.43533
12.15	-3.09913	4.39545
12.16	-3.10329	4.3586
12.17	-3.10401	4.32633
12.18	-3.1034	4.29945
12.19	-3.10371	4.27787
12.2	-3.10699	4.26066
12.21	-3.11475	4.24613
12.22	-3.12777	4.23215
12.23	-3.14589	4.21643
12.24	-3.16806	4.19693
12.25	-3.19249	4.17219
12.26	-3.21699	4.14162
12.27	-3.23931	4.10554
12.28	-3.25758	4.06514
12.29	-3.27058	4.02222
12.3	-3.27794	3.97886
12.31	-3.28014	3.93704
12.32	-3.27836	3.89836
12.33	-3.27428	3.86374
12.34	-3.26975	3.83339
12.35	-3.26651	3.80676
12.36	-3.26592	3.78262
12.37	-3.26869	3.75934
12.38	-3.2748	3.73512
12.39	-3.28346	3.70834
12.4	-3.29328	3.67786
12.41	-3.3025	3.64321
12.42	-3.30931	3.60471
12.43	-3.3122	3.5634
12.44	-3.31022	3.52081
12.45	-3.30311	3.47874
12.46	-3.29129	3.43892
12.47	-3.27582	3.40275
12.48	-3.2582	3.37112
12.49	-3.24009	3.34433
12.5	-3.22316	3.322
12.51	-3.20878	3.30318
12.52	-3.19786	3.28649
12.53	-3.19069	3.2703
12.54	-3.1869	3.25304
12.55	-3.18553	3.23342
12.56	-3.1852	3.21065
12.57	-3.18434	3.18461
12.58	-3.18151	3.15582
12.59	-3.17563	3.12534
12.6	-3.16615	3.09456
12.61	-3.15315	3.06494
12.62	-3.13729	3.03776
12.63	-3.11966	3.01394
12.64	-3.10162	2.99388
12.65	-3.08458	2.97741
12.66	-3.06977	2.96384
12.67	-3.05807	2.95204
12.68	-3.04984	2.9406
12.69	-3.04485	2.92809
12.7	-3.04232	2.91325
12.71	-3.041	2.89526
12.72	-3.03944	2.87386
12.73	-3.0362	2.84941
12.74	-3.0301	2.8228
12.75	-3.02045	2.79529
12.76	-3.0071	2.76832
12.77	-2.99044	2.74322
12.78	-2.97136	2.72107
12.79	-2.95105	2.70252
12.8	-2.93085	2.68774
12.81	-2.91204	2.67637
12.82	-2.8957	2.66761
12.83	-2.8825	2.66031
12.84	-2.87262	2.65315
12.85	-2.86571	2.64486
12.86	-2.86096	2.6344
12.87	-2.85719	2.62116
12.88	-2.8531	2.60505
12.89	-2.8475	2.58653
12.9	-2.83949	2.56649
12.91	-2.82863	2.54609
12.92	-2.81498	2.52654
12.93	-2.79906	2.50892
12.94	-2.7818	2.494
12.95	-2.76433	2.48213
12.96	-2.74782	2.47318
12.97	-2.73334	2.46658
12.98	-2.72164	2.46138
12.99	-2.71307	2.4564
13	-2.70746	2.45038
13.01	-2.70417	2.44222
13.02	-2.70217	2.43115
13.03	-2.70018	2.41688
13.04	-2.69694	2.39961
13.05	-2.69136	2.38007
13.06	-2.68274	2.35929
13.07	-2.67085	2.33848
13.08	-2.65592	2.31883
13.09	-2.63859	2.30131
13.1	-2.6198	2.28656
13.11	-2.60063	2.2748
13.12	-2.58216	2.26586
13.13	-2.56526	2.25915
13.14	-2.55054	2.25381
13.15	-2.53819	2.24882
13.16	-2.52796	2.24318
13.17	-2.51923	2.23608
13.18	-2.5111	2.22703
13.19	-2.50253	2.21599
13.2	-2.49258	2.20334
13.21	-2.48054	2.18984
13.22	-2.46607	2.17644
13.23	-2.44924	2.16419
13.24	-2.43052	2.154
13.25	-2.41069	2.14654
13.26	-2.39076	2.14217
13.27	-2.37177	2.14081
13.28	-2.3547	2.14205
13.29	-2.34031	2.1451
13.3	-2.32901	2.14896
13.31	-2.32083	2.15251
13.32	-2.31534	2.15474
13.33	-2.31178	2.15484
13.34	-2.30911	2.1524
13.35	-2.30625	2.14747
13.36	-2.30223	2.14049
13.37	-2.29639	2.13226
13.38	-2.28844	2.12376
13.39	-2.27852	2.11599
13.4	-2.26716	2.10976
13.41	-2.25517	2.10562
13.42	-2.24349	2.10374
13.43	-2.23308	2.10387
13.44	-2.22471	2.10541
13.45	-2.21887	2.1075
13.46	-2.21565	2.1091
13.47	-2.21472	2.10922
13.48	-2.21537	2.10708
13.49	-2.2166	2.10222
13.5	-2.21733	2.09465
13.51	-2.21655	2.0848
13.52	-2.21352	2.07346
13.53	-2.20788	2.06165
13.54	-2.19968	2.05041
13.55	-2.1894	2.0407
13.56	-2.17779	2.03319
13.57	-2.16583	2.02821
13.58	-2.15453	2.0257
13.59	-2.1448	2.02521
13.6	-2.1373	2.02599
13.61	-2.13236	2.02707
13.62	-2.1299	2.02743
13.63	-2.12944	2.02615
13.64	-2.13016	2.02259
13.65	-2.13106	2.01651
13.66	-2.13114	2.00806
13.67	-2.12953	1.99781
13.68	-2.12571	1.98661
13.69	-2.11952	1.97543
13.7	-2.11123	1.9652
13.71	-2.10141	1.95666
13.72	-2.0909	1.95026
13.73	-2.08062	1.94609
13.74	-2.07147	1.94385
13.75	-2.06413	1.94292
13.76	-2.05903	1.94245
13.77	-2.05618	1.94147
13.78	-2.05521	1.93907
13.79	-2.05543	1.93457
13.8	-2.05588	1.92762
13.81	-2.05556	1.91827
13.82	-2.05357	1.90698
13.83	-2.04927	1.89453
13.84	-2.04237	1.88186
13.85	-2.03297	1.86996
13.86	-2.02153	1.85966
13.87	-2.00879	1.85157
13.88	-1.99562	1.84598
13.89	-1.98294	1.8428
13.9	-1.97156	1.84164
13.91	-1.96208	1.84181
13.92	-1.95478	1.84247
13.93	-1.94957	1.84272
13.94	-1.94604	1.84177
13.95	-1.94346	1.8391
13.96	-1.94096	1.83451
13.97	-1.93768	1.82818
13.98	-1.93292	1.82065
13.99	-1.92624	1.81267
14	-1.91757	1.80512
14.01	-1.90718	1.79884
14.02	-1.89566	1.79447
14.03	-1.88379	1.7924
14.04	-1.87246	1.79267
14.05	-1.86252	1.79501
14.06	-1.85465	1.79883
14.07	-1.84928	1.80328
14.08	-1.84648	1.80745
14.09	-1.84596	1.81043
14.1	-1.84707	1.8115
14.11	-1.84897	1.81025
14.12	-1.85068	1.80664
14.13	-1.85134	1.80103
14.14	-1.8503	1.79409
14.15	-1.84722	1.78667
14.16	-1.84218	1.77967
14.17	-1.83556	1.77388
14.18	-1.82803	1.76985
14.19	-1.82042	1.76781
14.2	-1.81358	1.76768
14.21	-1.80826	1.76901
14.22	-1.80498	1.77112
14.23	-1.80395	1.77313
14.24	-1.80501	1.77416
14.25	-1.80764	1.77346
14.26	-1.81107	1.77054
14.27	-1.81438	1.76525
14.28	-1.81669	1.75785
14.29	-1.81727	1.74893
14.3	-1.81572	1.73929
14.31	-1.81198	1.72983
14.32	-1.80634	1.72139
14.33	-1.79941	1.71459
14.34	-1.79195	1.70981
14.35	-1.78483	1.70707
14.36	-1.77884	1.70606
14.37	-1.77461	1.70619
14.38	-1.77247	1.70668
14.39	-1.77242	1.70665
14.4	-1.77413	1.7053
14.41	-1.77693	1.70202
14.42	-1.77999	1.69653
14.43	-1.78243	1.6889
14.44	-1.78349	1.67956
14.45	-1.78264	1.6692
14.46	-1.77968	1.65864
14.47	-1.77475	1.64871
14.48	-1.76832	1.64009
14.49	-1.76104	1.63324
14.5	-1.75372	1.62829
14.51	-1.74712	1.62508
14.52	-1.74189	1.62315
14.53	-1.73846	1.6218
14.54	-1.73693	1.62023
14.55	-1.73707	1.61765
14.56	-1.73836	1.61343
14.57	-1.74005	1.60718
14.58	-1.7413	1.59888
14.59	-1.74133	1.58881
14.6	-1.73954	1.57757
14.61	-1.73563	1.56592
14.62	-1.72961	1.55466
14.63	-1.72179	1.54451
14.64	-1.71274	1.53601
14.65	-1.70317	1.52943
14.66	-1.6938	1.52475
14.67	-1.68532	1.52169
14.68	-1.67823	1.51972
14.69	-1.67277	1.51814
14.7	-1.66889	1.51624
14.71	-1.66626	1.51338
14.72	-1.66429	1.50911
14.73	-1.66228	1.50326
14.74	-1.65949	1.49599
14.75	-1.65533	1.48773
14.76	-1.64944	1.47912
14.77	-1.64171	1.47089
14.78	-1.63236	1.46375
14.79	-1.62184	1.45828
14.8	-1.61079	1.45486
14.81	-1.59995	1.4536
14.82	-1.59004	1.45432
14.83	-1.58167	1.45662
14.84	-1.57527	1.45988
14.85	-1.57101	1.46337
14.86	-1.56874	1.46635
14.87	-1.56808	1.46821
14.88	-1.56841	1.46854
14.89	-1.56903	1.46723
14.9	-1.56925	1.46447
14.91	-1.56857	1.46071
14.92	-1.56671	1.45656
14.93	-1.56369	1.45269
14.94	-1.5598	1.44969
14.95	-1.55558	1.44797
14.96	-1.55169	1.4477
14.97	-1.54881	1.44875
14.98	-1.54756	1.45073
14.99	-1.54836	1.45301
15	-1.55135	1.45482
15.01	-1.55637	1.45535
15.02	-1.56295	1.45392
15.03	-1.57037	1.45006
15.04	-1.5778	1.44361
15.05	-1.58439	1.43477
15.06	-1.58947	1.42399
15.07	-1.5926	1.41198
15.08	-1.59365	1.39948
15.09	-1.5928	1.38723
15.1	-1.59047	1.37579
15.11	-1.58723	1.36548
15.12	-1.58371	1.35637
15.13	-1.5805	1.34828
15.14	-1.57803	1.34077
15.15	-1.5765	1.3333
15.16	-1.57586	1.32528
15.17	-1.57581	1.31619
15.18	-1.57582	1.30571
15.19	-1.57528	1.29375
15.2	-1.57358	1.28048
15.21	-1.57024	1.26633
15.22	-1.56496	1.25187
15.23	-1.55771	1.23775
15.24	-1.54868	1.22458
15.25	-1.53826	1.21286
15.26	-1.52701	1.20289
15.27	-1.51553	1.19477
15.28	-1.50443	1.18838
15.29	-1.49419	1.1834
15.3	-1.48517	1.17935
15.31	-1.47751	1.17566
15.32	-1.47112	1.17177
15.33	-1.46571	1.1672
15.34	-1.4608	1.16165
15.35	-1.45587	1.15502
15.36	-1.45041	1.14745
15.37	-1.44401	1.13928
15.38	-1.43645	1.13097
15.39	-1.42773	1.12305
15.4	-1.41804	1.11596
15.41	-1.40775	1.11007
15.42	-1.39734	1.10555
15.43	-1.38733	1.10237
15.44	-1.37819	1.10032
15.45	-1.37028	1.09902
15.46	-1.36379	1.09794
15.47	-1.35871	1.09654
15.48	-1.35479	1.09432
15.49	-1.35163	1.09087
15.5	-1.34869	1.08603
15.51	-1.3454	1.07983
15.52	-1.34126	1.07251
15.53	-1.33593	1.06452
15.54	-1.32925	1.05635
15.55	-1.32129	1.04853
15.56	-1.31228	1.04149
15.57	-1.30264	1.03555
15.58	-1.29281	1.03083
15.59	-1.28329	1.02727
15.6	-1.27447	1.02462
15.61	-1.26665	1.0225
15.62	-1.25992	1.02044
15.63	-1.25421	1.01798
15.64	-1.24923	1.01471
15.65	-1.24457	1.01038
15.66	-1.23975	1.00491
15.67	-1.2343	0.99844
15.68	-1.22783	0.991283
15.69	-1.22012	0.983867
15.7	-1.21114	0.976671
15.71	-1.20103	0.970139
15.72	-1.1901	0.964625
15.73	-1.17875	0.96034
15.74	-1.16743	0.957328
15.75	-1.15656	0.955466
15.76	-1.1465	0.954478
15.77	-1.13747	0.953977
15.78	-1.12951	0.95352
15.79	-1.1225	0.952678
15.8	-1.11614	0.95111
15.81	-1.11004	0.94862
15.82	-1.10375	0.945192
15.83	-1.09685	0.940995
15.84	-1.08902	0.936349
15.85	-1.08013	0.931668
15.86	-1.07017	0.92739
15.87	-1.05935	0.923911
15.88	-1.04797	0.921524
15.89	-1.03644	0.920385
15.9	-1.0252	0.920486
15.91	-1.01465	0.921662
15.92	-1.00509	0.92361
15.93	-0.996716	0.925925
15.94	-0.989534	0.928164
15.95	-0.983383	0.929908
15.96	-0.977951	0.930836
15.97	-0.972823	0.930779
15.98	-0.967554	0.929749
15.99	-0.961747	0.927937
16	-0.955119	0.925674
16.01	-0.947549	0.923372
16.02	-0.939091	0.921453
16.03	-0.92996	0.920278
16.04	-0.920498	0.920093
16.05	-0.911114	0.920994
16.06	-0.902227	0.922909
16.07	-0.894203	0.925605
16.08	-0.887296	0.928722
16.09	-0.881601	0.931816
16.1	-0.877035	0.934434
16.11	-0.873335	0.936181
16.12	-0.870102	0.936792
16.13	-0.866857	0.936183
16.14	-0.863127	0.934463
16.15	-0.858523	0.931918
16.16	-0.8528	0.928956
16.17	-0.845893	0.926042
16.18	-0.837916	0.923621
16.19	-0.829142	0.922051
16.2	-0.819947	0.921558
16.21	-0.810762	0.922204
16.22	-0.802002	0.923887
16.23	-0.794008	0.92635
16.24	-0.786996	0.929225
16.25	-0.781016	0.932088
16.26	-0.775942	0.934525
16.27	-0.771487	0.936208
16.28	-0.767252	0.936955
16.29	-0.762791	0.936764
16.3	-0.757696	0.935817
16.31	-0.751667	0.934448
16.32	-0.74456	0.933084
16.33	-0.736411	0.932177
16.34	-0.727427	0.93213
16.35	-0.71795	0.933239
16.36	-0.708412	0.935656
16.37	-0.699273	0.939362
16.38	-0.690959	0.944169
16.39	-0.683801	0.949745
16.4	-0.677985	0.955652
16.41	-0.673518	0.961407
16.42	-0.670222	0.96656
16.43	-0.667753	0.970765
16.44	-0.665658	0.973842
16.45	-0.663456	0.975809
16.46	-0.660715	0.976877
16.47	-0.657136	0.977411
16.48	-0.652595	0.977859
16.49	-0.647163	0.978678
16.5	-0.641087	0.980252
16.51	-0.634748	0.982834
16.52	-0.6286	0.986506
16.53	-0.623096	0.991161
16.54	-0.618622	0.99652
16.55	-0.615427	1.00216
16.56	-0.613579	1.00759
16.57	-0.61294	1.01231
16.58	-0.61318	1.01591
16.59	-0.613828	1.01814
16.6	-0.614344	1.01896
16.61	-0.614218	1.01855
16.62	-0.613056	1.01727
16.63	-0.610639	1.01561
16.64	-0.606959	1.01408
16.65	-0.60221	1.01316
16.66	-0.596746	1.01321
16.67	-0.591028	1.01442
16.68	-0.585548	1.01678
16.69	-0.580757	1.02009
16.7	-0.576991	1.02399
16.71	-0.574419	1.02801
16.72	-0.573005	1.03166
16.73	-0.57251	1.03447
16.74	-0.572527	1.03613
16.75	-0.572545	1.03651
16.76	-0.572045	1.0357
16.77	-0.570588	1.034
16.78	-0.567892	1.03186
16.79	-0.563874	1.02979
16.8	-0.558658	1.0283
16.81	-0.552551	1.0278
16.82	-0.545991	1.02856
16.83	-0.539481	1.03065
16.84	-0.533514	1.03395
16.85	-0.5285	1.03817
16.86	-0.524707	1.04287
16.87	-0.522208	1.04753
16.88	-0.520868	1.05167
16.89	-0.520358	1.05487
16.9	-0.520211	1.05689
16.91	-0.519898	1.05771
16.92	-0.51893	1.05752
16.93	-0.516937	1.0567
16.94	-0.513739	1.05574
16.95	-0.509365	1.05517
16.96	-0.504051	1.05545
16.97	-0.498194	1.05692
16.98	-0.492294	1.05974
16.99	-0.486879	1.06387
17	-0.482429	1.06908
17.01	-0.479299	1.07493
17.02	-0.477666	1.08092
17.03	-0.477485	1.08647
17.04	-0.478494	1.09108
17.05	-0.480245	1.09439
17.06	-0.482181	1.09622
17.07	-0.48373	1.09668
17.08	-0.484404	1.09604
17.09	-0.483886	1.09479
17.1	-0.482073	1.09346
17.11	-0.479086	1.09258
17.12	-0.475245	1.09259
17.13	-0.471007	1.09374
17.14	-0.46689	1.09609
17.15	-0.463394	1.09948
17.16	-0.460919	1.10358
17.17	-0.459694	1.10789
17.18	-0.459732	1.11188
17.19	-0.460819	1.11502
17.2	-0.462543	1.11693
17.21	-0.464354	1.11742
17.22	-0.465669	1.11653
17.23	-0.465965	1.11454
17.24	-0.464873	1.11192
17.25	-0.462238	1.10925
17.26	-0.458134	1.1071
17.27	-0.452848	1.10598
17.28	-0.446832	1.10626
17.29	-0.44063	1.10808
17.3	-0.434807	1.11142
17.31	-0.429864	1.116
17.32	-0.426168	1.12141
17.33	-0.423892	1.12712
17.34	-0.422989	1.13257
17.35	-0.423191	1.13726
17.36	-0.424051	1.14087
17.37	-0.425029	1.14328
17.38	-0.425585	1.14461
17.39	-0.425279	1.14519
17.4	-0.423856	1.14551
17.41	-0.421284	1.14612
17.42	-0.417761	1.14754
17.43	-0.413678	1.15017
17.44	-0.40956	1.15423
17.45	-0.405988	1.15971
17.46	-0.403509	1.16639
17.47	-0.402551	1.17383
17.48	-0.403354	1.18147
17.49	-0.405919	1.18865
17.5	-0.409991	1.19477
17.51	-0.415096	1.19938
17.52	-0.42061	1.20222
17.53	-0.425868	1.20334
17.54	-0.430274	1.20302
17.55	-0.433409	1.20176
17.56	-0.43509	1.20016
17.57	-0.435393	1.19885
17.58	-0.43463	1.19835
17.59	-0.433285	1.199
17.6	-0.431937	1.20094
17.61	-0.431161	1.20403
17.62	-0.431439	1.20795
17.63	-0.433073	1.21217
17.64	-0.436131	1.21609
17.65	-0.440426	1.21914
17.66	-0.445539	1.22084
17.67	-0.450889	1.22093
17.68	-0.455832	1.21943
17.69	-0.459781	1.2166
17.7	-0.462308	1.21292
17.71	-0.463214	1.20901
17.72	-0.462557	1.20549
17.73	-0.460634	1.20293
17.74	-0.45793	1.20171
17.75	-0.455038	1.20202
17.76	-0.45257	1.20378
17.77	-0.451067	1.2067
17.78	-0.450913	1.21029
17.79	-0.452272	1.21396
17.8	-0.455055	1.21708
17.81	-0.458927	1.21912
17.82	-0.463358	1.21971
17.83	-0.467718	1.21875
17.84	-0.471388	1.21639
17.85	-0.473868	1.21303
17.86	-0.474866	1.20923
17.87	-0.474339	1.20562
17.88	-0.47249	1.20276
17.89	-0.469733	1.20112
17.9	-0.466616	1.20094
17.91	-0.463741	1.20224
17.92	-0.461668	1.20481
17.93	-0.46083	1.20822
17.94	-0.461461	1.21191
17.95	-0.463551	1.21528
17.96	-0.466839	1.21776
17.97	-0.470856	1.21893
17.98	-0.475002	1.21863
17.99	-0.478652	1.21693
18	-0.481272	1.21416
18.01	-0.482515	1.21086
18.02	-0.482269	1.20762
18.03	-0.480681	1.20507
18.04	-0.478116	1.20368
18.05	-0.475107	1.20378
18.06	-0.472264	1.20545
18.07	-0.470189	1.20855
18.08	-0.469382	1.21269
18.09	-0.470166	1.21733
18.1	-0.472624	1.22183
18.11	-0.476584	1.22558
18.12	-0.481636	1.22808
18.13	-0.487198	1.22902
18.14	-0.492622	1.22837
18.15	-0.497305	1.22637
18.16	-0.500801	1.22348
18.17	-0.502891	1.22028
18.18	-0.503617	1.21741
18.19	-0.503266	1.2154
18.2	-0.502317	1.21465
18.21	-0.50136	1.21531
18.22	-0.501006	1.21731
18.23	-0.501789	1.22033
18.24	-0.504078	1.22384
18.25	-0.508017	1.22724
18.26	-0.513484	1.22988
18.27	-0.520106	1.23121
18.28	-0.527319	1.23088
18.29	-0.534462	1.22881
18.3	-0.540897	1.22517
18.31	-0.546121	1.22039
18.32	-0.549851	1.21505
18.33	-0.552063	1.20979
18.34	-0.552988	1.2052
18.35	-0.553065	1.2017
18.36	-0.552864	1.19953
18.37	-0.552995	1.19865
18.38	-0.554008	1.19882
18.39	-0.556312	1.19955
18.4	-0.560095	1.20026
18.41	-0.565291	1.20031
18.42	-0.57158	1.19915
18.43	-0.578435	1.19639
18.44	-0.585216	1.19187
18.45	-0.591279	1.18575
18.46	-0.596089	1.17837
18.47	-0.59931	1.1703
18.48	-0.600854	1.16216
18.49	-0.600878	1.15454
18.5	-0.599753	1.14792
18.51	-0.59799	1.14257
18.52	-0.596162	1.13857
18.53	-0.594811	1.13574
18.54	-0.594362	1.13372
18.55	-0.595059	1.132
18.56	-0.596917	1.13003
18.57	-0.599718	1.12729
18.58	-0.603048	1.12339
18.59	-0.606364	1.11816
18.6	-0.6091	1.11166
18.61	-0.610764	1.10419
18.62	-0.611028	1.09621
18.63	-0.609779	1.08827
18.64	-0.607129	1.08093
18.65	-0.603393	1.07465
18.66	-0.599033	1.06973
18.67	-0.594592	1.06629
18.68	-0.590609	1.0642
18.69	-0.587546	1.06319
18.7	-0.585717	1.06278
18.71	-0.585237	1.06245
18.72	-0.586	1.06163
18.73	-0.587691	1.05987
18.74	-0.589837	1.05688
18.75	-0.591888	1.05257
18.76	-0.593317	1.04709
18.77	-0.593707	1.04079
18.78	-0.592824	1.03415
18.79	-0.590644	1.02768
18.8	-0.587349	1.02187
18.81	-0.583287	1.01706
18.82	-0.578913	1.01344
18.83	-0.574714	1.01102
18.84	-0.571133	1.00958
18.85	-0.568498	1.00878
18.86	-0.566968	1.00815
18.87	-0.566501	1.0072
18.88	-0.566852	1.00549
18.89	-0.567614	1.00271
18.9	-0.568286	0.998755
18.91	-0.568361	0.993727
18.92	-0.567413	0.987926
18.93	-0.565173	0.981796
18.94	-0.561566	0.975849
18.95	-0.556716	0.970585
18.96	-0.550923	0.966415
18.97	-0.544614	0.963611
18.98	-0.538283	0.96227
18.99	-0.53242	0.962303
19	-0.527451	0.963448
19.01	-0.523672	0.965309
19.02	-0.521206	0.967408
19.03	-0.519985	0.969257
19.04	-0.519757	0.970442
19.05	-0.520125	0.970688
19.06	-0.520625	0.969909
19.07	-0.520805	0.96822
19.08	-0.52031	0.965912
19.09	-0.518947	0.963394
19.1	-0.516712	0.961114
19.11	-0.513791	0.959478
19.12	-0.510521	0.958783
19.13	-0.507338	0.959166
19.14	-0.504706	0.960576
19.15	-0.503045	0.962778
19.16	-0.502658	0.96538
19.17	-0.503677	0.967885
19.18	-0.506033	0.96977
19.19	-0.509447	0.970565
19.2	-0.513475	0.969941
19.21	-0.517573	0.967766
19.22	-0.521186	0.964129
19.23	-0.523846	0.959326
19.24	-0.525242	0.953804
19.25	-0.525261	0.94808
19.26	-0.523996	0.942658
19.27	-0.52172	0.937955
19.28	-0.518829	0.934237
19.29	-0.515778	0.931596
19.3	-0.513009	0.929937
19.31	-0.510883	0.929002
19.32	-0.509621	0.928415
19.33	-0.509269	0.927743
19.34	-0.509684	0.926575
19.35	-0.510565	0.924599
19.36	-0.511501	0.921657
19.37	-0.51205	0.917784
19.38	-0.511824	0.913197
19.39	-0.510556	0.908256
19.4	-0.508149	0.903403
19.41	-0.504687	0.899082
19.42	-0.500424	0.895672
19.43	-0.495738	0.89343
19.44	-0.491079	0.892451
19.45	-0.486908	0.892658
19.46	-0.483627	0.893807
19.47	-0.481523	0.895516
19.48	-0.480722	0.897317
19.49	-0.481162	0.898725
19.5	-0.482597	0.899314
19.51	-0.484633	0.898784
19.52	-0.486794	0.897019
19.53	-0.488603	0.8941
19.54	-0.489661	0.890289
19.55	-0.489718	0.885976
19.56	-0.488701	0.881605
19.57	-0.486722	0.877601
19.58	-0.484046	0.874298
19.59	-0.48104	0.871891
19.6	-0.478115	0.870409
19.61	-0.475655	0.869715
19.62	-0.473953	0.869525
19.63	-0.473164	0.869458
19.64	-0.473271	0.869096
19.65	-0.47408	0.868062
19.66	-0.475254	0.866084
19.67	-0.476367	0.863055
19.68	-0.476981	0.859052
19.69	-0.476722	0.854324
19.7	-0.475348	0.84925
19.71	-0.472781	0.844273
19.72	-0.469119	0.83983
19.73	-0.464617	0.836288
19.74	-0.459642	0.833892
19.75	-0.454625	0.832735
19.76	-0.45	0.832749
19.77	-0.446146	0.833711
19.78	-0.443331	0.835276
19.79	-0.441678	0.837022
19.8	-0.441137	0.838513
19.81	-0.441493	0.839369
19.82	-0.4424	0.83933
19.83	-0.443444	0.838299
19.84	-0.444211	0.836356
19.85	-0.444369	0.833744
19.86	-0.443718	0.830811
19.87	-0.442226	0.827952
19.88	-0.440024	0.825531
19.89	-0.43738	0.823826
19.9	-0.434651	0.822979
19.91	-0.432226	0.822973
19.92	-0.430459	0.823636
19.93	-0.42961	0.824659
19.94	-0.429799	0.825646
19.95	-0.430973	0.826172
19.96	-0.432913	0.825861
19.97	-0.435256	0.824448
19.98	-0.437559	0.821833
[truncated: 3,001 more rows]

## Sheet: Figure1b
HfTa4C5					TaC
energy (eV)	EELS 10atoms (a.u.)	EELS 20atoms (a.u.)			energy (eV)	EELS
0	1.12782e-11	0			0	-2.11595e-16
0.01	8.00147e-05	5.50752e-05			0.01	3.52702e-05
0.02	0.00016023	0.000110206			0.02	7.05532e-05
0.03	0.000240848	0.000165449			0.03	0.000105861
0.04	0.000322075	0.000220861			0.04	0.000141208
0.05	0.000404123	0.0002765			0.05	0.000176606
0.06	0.000487213	0.000332426			0.06	0.000212067
0.07	0.000571574	0.000388702			0.07	0.000247607
0.08	0.000657448	0.000445392			0.08	0.000283237
0.09	0.000745092	0.000502565			0.09	0.000318973
0.1	0.000834776	0.000560291			0.1	0.000354829
0.11	0.000926789	0.000618648			0.11	0.000390818
0.12	0.00102144	0.000677713			0.12	0.000426957
0.13	0.00111904	0.000737574			0.13	0.000463262
0.14	0.00121995	0.000798321			0.14	0.000499749
0.15	0.00132451	0.000860049			0.15	0.000536435
0.16	0.00143311	0.00092286			0.16	0.000573339
0.17	0.0015461	0.000986862			0.17	0.000610479
0.18	0.00166384	0.00105216			0.18	0.000647876
0.19	0.00178668	0.00111888			0.19	0.000685552
0.2	0.0019149	0.00118713			0.2	0.000723528
0.21	0.00204868	0.00125702			0.21	0.000761829
0.22	0.0021881	0.00132865			0.22	0.00080048
0.23	0.00233301	0.00140212			0.23	0.000839509
0.24	0.00248305	0.00147747			0.24	0.000878945
0.25	0.00263747	0.00155475			0.25	0.00091882
0.26	0.00279518	0.00163391			0.26	0.000959165
0.27	0.00295458	0.00171485			0.27	0.00100002
0.28	0.0031136	0.00179737			0.28	0.00104142
0.29	0.00326975	0.00188118			0.29	0.0010834
0.3	0.00342021	0.00196585			0.3	0.00112601
0.31	0.00356208	0.00205085			0.31	0.00116929
0.32	0.00369267	0.00213555			0.32	0.00121329
0.33	0.00380988	0.00221926			0.33	0.00125805
0.34	0.00391247	0.00230133			0.34	0.00130361
0.35	0.00400036	0.00238119			0.35	0.00135002
0.36	0.00407461	0.00245848			0.36	0.0013973
0.37	0.00413738	0.00253309			0.37	0.00144549
0.38	0.0041916	0.00260521			0.38	0.00149459
0.39	0.00424063	0.00267536			0.39	0.00154458
0.4	0.00428796	0.00274426			0.4	0.00159544
0.41	0.00433687	0.00281282			0.41	0.00164709
0.42	0.00439025	0.00288203			0.42	0.00169942
0.43	0.00445046	0.00295286			0.43	0.00175229
0.44	0.00451934	0.00302623			0.44	0.00180553
0.45	0.0045982	0.00310295			0.45	0.00185893
0.46	0.00468785	0.00318369			0.46	0.00191229
0.47	0.00478869	0.00326901			0.47	0.00196543
0.48	0.0049008	0.00335933			0.48	0.00201823
0.49	0.00502397	0.00345494			0.49	0.00207064
0.5	0.00515781	0.00355607			0.5	0.00212271
0.51	0.00530183	0.00366279			0.51	0.00217459
0.52	0.0054555	0.00377513			0.52	0.00222652
0.53	0.00561827	0.00389301			0.53	0.00227881
0.54	0.00578953	0.00401628			0.54	0.00233181
0.55	0.00596857	0.00414474			0.55	0.00238589
0.56	0.00615447	0.00427814			0.56	0.00244138
0.57	0.00634594	0.00441617			0.57	0.0024986
0.58	0.00654125	0.00455845			0.58	0.00255783
0.59	0.00673826	0.00470451			0.59	0.00261931
0.6	0.00693445	0.00485371			0.6	0.00268322
0.61	0.00712717	0.00500527			0.61	0.00274971
0.62	0.00731396	0.00515819			0.62	0.00281889
0.63	0.00749282	0.00531137			0.63	0.00289081
0.64	0.00766253	0.00546361			0.64	0.00296549
0.65	0.0078227	0.00561384			0.65	0.00304291
0.66	0.00797372	0.00576123			0.66	0.003123
0.67	0.00811644	0.00590532			0.67	0.00320565
0.68	0.00825188	0.00604616			0.68	0.00329071
0.69	0.00838083	0.0061842			0.69	0.00337799
0.7	0.00850367	0.00632027			0.7	0.00346728
0.71	0.0086203	0.00645533			0.71	0.00355833
0.72	0.00873036	0.00659032			0.72	0.00365085
0.73	0.00883354	0.006726			0.73	0.00374456
0.74	0.00892993	0.0068629			0.74	0.00383915
0.75	0.00902041	0.00700137			0.75	0.00393438
0.76	0.00910677	0.00714165			0.76	0.00403011
0.77	0.00919164	0.0072841			0.77	0.00412628
0.78	0.00927828	0.00742933			0.78	0.00422302
0.79	0.00937022	0.00757833			0.79	0.00432058
0.8	0.00947082	0.00773247			0.8	0.0044193
0.81	0.00958295	0.00789346			0.81	0.0045196
0.82	0.00970874	0.00806318			0.82	0.00462187
0.83	0.00984945	0.0082435			0.83	0.00472645
0.84	0.0100055	0.00843608			0.84	0.00483365
0.85	0.0101766	0.00864225			0.85	0.00494372
0.86	0.0103619	0.00886285			0.86	0.00505691
0.87	0.0105605	0.00909824			0.87	0.00517355
0.88	0.0107717	0.00934825			0.88	0.00529408
0.89	0.0109952	0.00961231			0.89	0.00541906
0.9	0.0112316	0.0098896			0.9	0.0055492
0.91	0.0114819	0.0101792			0.91	0.00568526
0.92	0.0117479	0.0104804			0.92	0.00582798
0.93	0.0120316	0.0107929			0.93	0.00597801
0.94	0.0123351	0.0111167			0.94	0.00613583
0.95	0.0126596	0.0114524			0.95	0.00630164
0.96	0.0130059	0.011801			0.96	0.00647538
0.97	0.0133733	0.0121635			0.97	0.00665671
0.98	0.0137601	0.0125404			0.98	0.00684505
0.99	0.0141634	0.0129318			0.99	0.00703971
1	0.0145795	0.0133368			1	0.00723996
1.01	0.0150044	0.0137537			1.01	0.0074452
1.02	0.0154346	0.0141799			1.02	0.00765502
1.03	0.0158672	0.0146126			1.03	0.00786926
1.04	0.0163012	0.015049			1.04	0.00808792
1.05	0.0167371	0.0154875			1.05	0.00831103
1.06	0.0171772	0.0159274			1.06	0.00853845
1.07	0.0176249	0.0163702			1.07	0.00876965
1.08	0.0180836	0.0168188			1.08	0.00900358
1.09	0.0185562	0.0172775			1.09	0.00923863
1.1	0.0190442	0.017751			1.1	0.00947274
1.11	0.0195466	0.0182437			1.11	0.00970374
1.12	0.0200606	0.0187591			1.12	0.00992964
1.13	0.0205811	0.0192986			1.13	0.0101492
1.14	0.0211021	0.0198616			1.14	0.010362
1.15	0.0216177	0.0204453			1.15	0.0105692
1.16	0.022123	0.0210452			1.16	0.0107726
1.17	0.0226163	0.021656			1.17	0.0109752
1.18	0.0230988	0.0222723			1.18	0.0111804
1.19	0.0235753	0.0228899			1.19	0.0113914
1.2	0.0240534	0.0235064			1.2	0.0116108
1.21	0.0245424	0.0241218			1.21	0.0118405
1.22	0.0250512	0.0247375			1.22	0.0120814
1.23	0.0255874	0.0253561			1.23	0.0123334
1.24	0.0261553	0.0259794			1.24	0.0125958
1.25	0.0267553	0.0266074			1.25	0.0128677
1.26	0.0273833	0.0272364			1.26	0.0131483
1.27	0.0280314	0.0278592			1.27	0.0134376
1.28	0.0286882	0.0284645			1.28	0.0137361
1.29	0.029341	0.0290386			1.29	0.0140455
1.3	0.0299777	0.0295672			1.3	0.014368
1.31	0.0305887	0.0300375			1.31	0.014706
1.32	0.0311688	0.0304412			1.32	0.0150612
1.33	0.0317184	0.030776			1.33	0.0154349
1.34	0.032243	0.0310468			1.34	0.0158266
1.35	0.032752	0.0312647			1.35	0.0162342
1.36	0.0332565	0.0314458			1.36	0.0166539
1.37	0.0337667	0.0316082			1.37	0.0170808
1.38	0.0342893	0.0317701			1.38	0.017509
1.39	0.034826	0.0319468			1.39	0.017933
1.4	0.0353718	0.0321493			1.4	0.018348
1.41	0.0359162	0.0323835			1.41	0.0187515
1.42	0.0364436	0.0326503			1.42	0.019143
1.43	0.0369364	0.0329462			1.43	0.0195247
1.44	0.0373778	0.0332654			1.44	0.0199003
1.45	0.0377548	0.0336012			1.45	0.0202747
1.46	0.0380613	0.0339485			1.46	0.0206525
1.47	0.0382993	0.0343054			1.47	0.0210371
1.48	0.0384788	0.0346744			1.48	0.0214302
1.49	0.0386158	0.0350626			1.49	0.0218315
1.5	0.0387299	0.0354808			1.5	0.0222393
1.51	0.0388405	0.0359421			1.51	0.0226506
1.52	0.038964	0.0364598			1.52	0.0230633
1.53	0.0391111	0.0370456			1.53	0.0234763
1.54	0.039286	0.0377079			1.54	0.0238908
1.55	0.0394856	0.0384503			1.55	0.024311
1.56	0.0397013	0.0392709			1.56	0.024743
1.57	0.0399205	0.0401621			1.57	0.0251947
1.58	0.0401295	0.0411107			1.58	0.0256742
1.59	0.0403168	0.0420991			1.59	0.0261886
1.6	0.0404756	0.0431069			1.6	0.0267426
1.61	0.040606	0.0441137			1.61	0.0273379
1.62	0.0407152	0.0451018			1.62	0.0279723
1.63	0.0408165	0.0460587			1.63	0.02864
1.64	0.0409279	0.0469794			1.64	0.0293316
1.65	0.0410687	0.0478668			1.65	0.030036
1.66	0.0412574	0.0487306			1.66	0.0307414
1.67	0.0415089	0.049585			1.67	0.0314374
1.68	0.041833	0.0504452			1.68	0.0321164
1.69	0.0422336	0.0513238			1.69	0.0327758
1.7	0.0427083	0.0522278			1.7	0.0334174
1.71	0.043249	0.053157			1.71	0.0340475
1.72	0.0438439	0.0541034			1.72	0.034675
1.73	0.0444785	0.0550524			1.73	0.0353092
1.74	0.045139	0.0559862			1.74	0.0359575
1.75	0.0458147	0.0568868			1.75	0.0366237
1.76	0.0465002	0.0577413			1.76	0.0373065
1.77	0.0471973	0.0585447			1.77	0.0379993
1.78	0.0479149	0.0593027			1.78	0.0386916
1.79	0.0486681	0.0600315			1.79	0.0393703
1.8	0.049476	0.0607563			1.8	0.0400229
1.81	0.050359	0.0615073			1.81	0.04064
1.82	0.0513358	0.0623158			1.82	0.0412181
1.83	0.052421	0.0632098			1.83	0.0417608
1.84	0.0536228	0.0642104			1.84	0.0422788
1.85	0.0549421	0.0653295			1.85	0.0427886
1.86	0.0563717	0.0665685			1.86	0.0433098
1.87	0.0578969	0.0679192			1.87	0.043862
1.88	0.0594967	0.0693646			1.88	0.0444619
1.89	0.0611463	0.0708827			1.89	0.0451207
1.9	0.0628206	0.0724503			1.9	0.0458426
1.91	0.064498	0.0740479			1.91	0.0466238
1.92	0.0661644	0.0756637			1.92	0.0474535
1.93	0.0678157	0.0772974			1.93	0.0483148
1.94	0.0694587	0.0789607			1.94	0.0491876
1.95	0.0711096	0.0806761			1.95	0.0500518
1.96	0.0727907	0.0824731			1.96	0.0508908
1.97	0.0745245	0.0843832			1.97	0.0516947
1.98	0.076329	0.086434			1.98	0.0524622
1.99	0.0782124	0.0886444			1.99	0.0532008
2	0.0801693	0.0910203			2	0.0539255
2.01	0.0821792	0.0935528			2.01	0.0546552
2.02	0.0842079	0.0962186			2.02	0.0554092
2.03	0.0862104	0.0989822			2.03	0.0562034
2.04	0.088137	0.101801			2.04	0.057047
2.05	0.0899413	0.104632			2.05	0.0579404
2.06	0.0915885	0.107439			2.06	0.0588757
2.07	0.0930616	0.110202			2.07	0.0598372
2.08	0.0943655	0.112917			2.08	0.0608052
2.09	0.0955266	0.115603			2.09	0.0617594
2.1	0.0965879	0.118292			2.1	0.0626838
2.11	0.0976013	0.121025			2.11	0.0635709
2.12	0.0986188	0.123839			2.12	0.0644243
2.13	0.0996832	0.126759			2.13	0.065259
2.14	0.100822	0.129788			2.14	0.0661002
2.15	0.102044	0.132899			2.15	0.0669798
2.16	0.103338	0.136036			2.16	0.0679314
2.17	0.104677	0.139115			2.17	0.0689859
2.18	0.106025	0.142033			2.18	0.0701676
2.19	0.107345	0.144681			2.19	0.0714911
2.2	0.108606	0.146959			2.2	0.0729593
2.21	0.109794	0.148792			2.21	0.0745639
2.22	0.110916	0.150143			2.22	0.076286
2.23	0.112001	0.151015			2.23	0.0780991
2.24	0.113097	0.151451			2.24	0.0799733
2.25	0.11426	0.151518			2.25	0.0818801
2.26	0.115548	0.151297			2.26	0.0837979
2.27	0.117013	0.150861			2.27	0.0857155
2.28	0.118688	0.150262			2.28	0.0876348
2.29	0.120586	0.149525			2.29	0.0895691
2.3	0.122693	0.148644			2.3	0.0915399
2.31	0.124973	0.14759			2.31	0.0935705
2.32	0.127365	0.14632			2.32	0.0956789
2.33	0.129795	0.144797			2.33	0.0978712
2.34	0.132183	0.143			2.34	0.100137
2.35	0.134456	0.140933			2.35	0.102446
2.36	0.136557	0.138635			2.36	0.10475
2.37	0.138456	0.136172			2.37	0.106988
2.38	0.140151	0.133631			2.38	0.109092
2.39	0.141663	0.131108			2.39	0.110999
2.4	0.143033	0.128695			2.4	0.112662
2.41	0.1443	0.12647			2.41	0.114059
2.42	0.145494	0.124488			2.42	0.115195
2.43	0.146623	0.122781			2.43	0.116107
2.44	0.147663	0.121351			2.44	0.116851
2.45	0.148559	0.120177			2.45	0.117499
2.46	0.149235	0.119214			2.46	0.118121
2.47	0.149601	0.118405			2.47	0.118776
2.48	0.14957	0.117684			2.48	0.119506
2.49	0.14908	0.116992			2.49	0.120328
2.5	0.148103	0.116279			2.5	0.121234
2.51	0.146653	0.115517			2.51	0.122197
2.52	0.144789	0.1147			2.52	0.123179
2.53	0.142599	0.113845			2.53	0.124135
2.54	0.140191	0.112988			2.54	0.125034
2.55	0.137676	0.112169			2.55	0.125857
2.56	0.13515	0.111431			2.56	0.126611
2.57	0.132688	0.110804			2.57	0.127328
2.58	0.130331	0.110304			2.58	0.128057
2.59	0.128094	0.109923			2.59	0.128861
2.6	0.125964	0.109635			2.6	0.129802
2.61	0.12391	0.109393			2.61	0.130931
2.62	0.121893	0.10914			2.62	0.132282
2.63	0.119875	0.108816			2.63	0.13386
2.64	0.117835	0.108366			2.64	0.135643
2.65	0.115767	0.107753			2.65	0.137579
2.66	0.113689	0.106965			2.66	0.139592
2.67	0.111636	0.106014			2.67	0.141589
2.68	0.109658	0.104935			2.68	0.143471
2.69	0.107809	0.103785			2.69	0.14515
2.7	0.106138	0.102625			2.7	0.14656
2.71	0.104688	0.101518			2.71	0.147665
2.72	0.103486	0.100516			2.72	0.148468
2.73	0.10254	0.0996578			2.73	0.149003
2.74	0.10184	0.0989607			2.74	0.149327
2.75	0.101361	0.0984238			2.75	0.149506
2.76	0.101062	0.0980279			2.76	0.149598
2.77	0.100891	0.0977401			2.77	0.149641
2.78	0.100794	0.0975194			2.78	0.149644
2.79	0.10072	0.0973245			2.79	0.149583
2.8	0.10063	0.0971212			2.8	0.149411
2.81	0.100499	0.0968886			2.81	0.149061
2.82	0.100325	0.0966228			2.82	0.148467
2.83	0.100122	0.0963371			2.83	0.147574
2.84	0.0999194	0.0960589			2.84	0.146355
2.85	0.0997526	0.0958229			2.85	0.14482
2.86	0.0996562	0.0956639			2.86	0.143011
2.87	0.0996553	0.0956093			2.87	0.141003
2.88	0.0997597	0.0956726			2.88	0.138888
2.89	0.0999601	0.0958495			2.89	0.13676
2.9	0.100228	0.0961162			2.9	0.134707
2.91	0.100517	0.0964306			2.91	0.132794
2.92	0.100769	0.0967367			2.92	0.131062
2.93	0.100925	0.0969714			2.93	0.129519
2.94	0.100928	0.0970733			2.94	0.128151
2.95	0.100741	0.0969921			2.95	0.126917
2.96	0.100345	0.0966967			2.96	0.125765
2.97	0.0997478	0.0961804			2.97	0.12464
2.98	0.0989811	0.0954613			2.98	0.123493
2.99	0.098092	0.0945781			2.99	0.122293
3	0.0971355	0.0935826			3	0.121033
3.01	0.0961646	0.0925302			3.01	0.11973
3.02	0.095222	0.091471			3.02	0.11842
3.03	0.0943335	0.0904426			3.03	0.117157
3.04	0.0935057	0.0894656			3.04	0.115996
3.05	0.092726	0.0885428			3.05	0.114988
3.06	0.0919663	0.0876611			3.06	0.114174
3.07	0.0911892	0.086796			3.07	0.113574
3.08	0.0903558	0.0859185			3.08	0.113187
3.09	0.0894338	0.0850022			3.09	0.11299
3.1	0.0884046	0.0840299			3.1	0.112942
3.11	0.0872671	0.0829987			3.11	0.112988
3.12	0.0860389	0.0819212			3.12	0.113065
3.13	0.0847525	0.0808242			3.13	0.113114
3.14	0.08345	0.0797443			3.14	0.113087
3.15	0.0821756	0.0787224			3.15	0.112956
3.16	0.0809695	0.0777975			3.16	0.112716
3.17	0.0798616	0.0770018			3.17	0.112384
3.18	0.0788684	0.0763567			3.18	0.111996
3.19	0.0779915	0.0758705			3.19	0.111597
3.2	0.077218	0.0755376			3.2	0.111233
3.21	0.0765227	0.0753389			3.21	0.110938
3.22	0.0758729	0.075244			3.22	0.110728
3.23	0.0752332	0.0752148			3.23	0.1106
3.24	0.0745717	0.0752097			3.24	0.110525
3.25	0.0738658	0.0751898			3.25	0.110455
3.26	0.0731056	0.0751242			3.26	0.110329
3.27	0.072296	0.0749944			3.27	0.110081
3.28	0.0714555	0.0747971			3.28	0.109655
3.29	0.0706122	0.0745439			3.29	0.109007
3.3	0.0697993	0.0742574			3.3	0.108122
3.31	0.0690498	0.0739669			3.31	0.107011
3.32	0.0683911	0.0737014			3.32	0.10571
3.33	0.0678424	0.0734845			3.33	0.104274
3.34	0.0674118	0.0733291			3.34	0.102766
3.35	0.067096	0.0732352			3.35	0.101247
3.36	0.0668809	0.0731891			3.36	0.0997685
3.37	0.0667437	0.073165			3.37	0.0983638
3.38	0.0666564	0.073129			3.38	0.0970472
3.39	0.0665896	0.0730443			3.39	0.0958133
3.4	0.0665176	0.0728775			3.4	0.0946405
3.41	0.066423	0.0726051			3.41	0.0934973
3.42	0.0662992	0.0722178			3.42	0.0923494
3.43	0.066152	0.0717224			3.43	0.0911674
3.44	0.0659984	0.0711406			3.44	0.089934
3.45	0.0658634	0.0705051			3.45	0.0886478
3.46	0.0657754	0.0698539			3.46	0.0873242
3.47	0.0657616	0.0692243			3.47	0.0859929
3.48	0.0658438	0.0686471			3.48	0.0846931
3.49	0.0660346	0.0681426			3.49	0.0834672
3.5	0.0663355	0.0677183			3.5	0.0823545
3.51	0.0667364	0.0673686			3.51	0.0813859
3.52	0.0672154	0.067076			3.52	0.080581
3.53	0.0677418	0.0668141			3.53	0.0799451
3.54	0.0682791	0.0665523			3.54	0.0794697
3.55	0.06879	0.0662611			3.55	0.0791329
3.56	0.0692418	0.0659169			3.56	0.0789021
3.57	0.0696114	0.0655071			3.57	0.0787381
3.58	0.069889	0.0650319			3.58	0.0786002
3.59	0.0700796	0.0645042			3.59	0.0784518
3.6	0.0702008	0.063947			3.6	0.0782656
3.61	0.0702788	0.0633893			3.61	0.0780282
3.62	0.0703428	0.0628607			3.62	0.077741
3.63	0.0704187	0.0623869			3.63	0.0774189
3.64	0.0705237	0.0619859			3.64	0.0770866
3.65	0.0706626	0.0616652			3.65	0.0767725
3.66	0.0708262	0.0614215			3.66	0.0765027
3.67	0.0709922	0.0612412			3.67	0.0762955
3.68	0.0711282	0.0611022			3.68	0.0761572
3.69	0.0711969	0.0609778			3.69	0.07608
3.7	0.0711628	0.060841			3.7	0.0760426
3.71	0.0709983	0.0606691			3.71	0.0760119
3.72	0.0706897	0.0604478			3.72	0.0759484
3.73	0.0702399	0.0601742			3.73	0.0758116
3.74	0.0696681	0.0598573			3.74	0.0755675
3.75	0.0690062	0.0595164			3.75	0.0751941
3.76	0.0682942	0.0591776			3.76	0.074686
3.77	0.0675726	0.0588699			3.77	0.0740548
3.78	0.0668774	0.0586205			3.78	0.0733274
3.79	0.0662349	0.0584511			3.79	0.0725411
3.8	0.065659	0.0583751			3.8	0.0717367
3.81	0.0651506	0.0583957			3.81	0.0709529
3.82	0.064698	0.0585059			3.82	0.0702199
3.83	0.0642801	0.0586891			3.83	0.0695567
3.84	0.0638706	0.0589208			3.84	0.0689686
3.85	0.0634427	0.059172			3.85	0.0684479
3.86	0.0629746	0.0594131			3.86	0.0679756
3.87	0.0624538	0.0596185			3.87	0.0675257
3.88	0.0618795	0.0597706			3.88	0.0670695
3.89	0.0612631	0.0598627			3.89	0.0665814
3.9	0.0606262	0.0599			3.9	0.0660439
3.91	0.0599966	0.0598984			3.91	0.0654507
3.92	0.0594045	0.0598808			3.92	0.0648081
3.93	0.0588771	0.0598729			3.93	0.064134
3.94	0.0584359	0.0598982			3.94	0.0634541
3.95	0.0580938	0.059974			3.95	0.0627976
3.96	0.0578538	0.0601077			3.96	0.0621921
3.97	0.0577088	0.0602957			3.97	0.0616599
3.98	0.0576427	0.0605232			3.98	0.0612143
3.99	0.0576323	0.0607658			3.99	0.0608581
4	0.0576506	0.0609926			4	0.0605832
4.01	0.0576708	0.0611712			4.01	0.0603716
4.02	0.0576697	0.0612726			4.02	0.060198
4.03	0.0576327	0.0612765			4.03	0.0600328
4.04	0.0575549	0.061175			4.04	0.059847
4.05	0.0574428	0.0609741			4.05	0.0596166
4.06	0.0573125	0.0606928			4.06	0.0593265
4.07	0.0571864	0.0603594			4.07	0.0589731
4.08	0.0570894	0.0600073			4.08	0.0585647
4.09	0.0570447	0.059669			4.09	0.0581195
4.1	0.0570699	0.059372			4.1	0.057662
4.11	0.0571741	0.0591351			4.11	0.057219
4.12	0.0573567	0.0589661			4.12	0.0568145
4.13	0.0576069	0.0588617			4.13	0.0564667
4.14	0.0579046	0.0588085			4.14	0.0561848
4.15	0.0582229	0.0587854			4.15	0.0559687
4.16	0.0585312	0.0587671			4.16	0.0558081
4.17	0.0588005	0.0587288			4.17	0.0556851
4.18	0.0590069	0.0586507			4.18	0.055576
4.19	0.0591365	0.0585217			4.19	0.0554559
4.2	0.0591874	0.0583417			4.2	0.0553023
4.21	0.0591699	0.0581216			4.21	0.055099
4.22	0.0591043	0.0578811			4.22	0.0548397
4.23	0.0590175	0.0576454			4.23	0.0545284
4.24	0.0589376	0.0574406			4.24	0.054179
4.25	0.0588893	0.0572897			4.25	0.0538127
4.26	0.0588904	0.057209			4.26	0.0534538
4.27	0.0589486	0.0572057			4.27	0.0531265
4.28	0.0590608	0.0572769			4.28	0.0528506
4.29	0.0592136	0.0574097			4.29	0.0526388
4.3	0.0593854	0.057583			4.3	0.0524956
4.31	0.0595498	0.05777			4.31	0.0524162
4.32	0.0596801	0.0579425			4.32	0.0523877
4.33	0.0597544	0.0580748			4.33	0.0523907
4.34	0.0597596	0.0581485			4.34	0.0524021
4.35	0.0596941	0.0581557			4.35	0.0523988
4.36	0.0595686	0.0581			4.36	0.0523617
4.37	0.0594041	0.0579964			4.37	0.0522786
4.38	0.0592285	0.057868			4.38	0.0521469
4.39	0.059072	0.0577423			4.39	0.0519741
4.4	0.0589622	0.0576465			4.4	0.0517758
4.41	0.0589207	0.0576035			4.41	0.0515737
4.42	0.0589599	0.0576284			4.42	0.0513918
4.43	0.0590816	0.0577271			4.43	0.0512524
4.44	0.0592766	0.0578954			4.44	0.0511732
4.45	0.0595265	0.0581196			4.45	0.0511652
4.46	0.0598057	0.0583792			4.46	0.0512309
4.47	0.0600851	0.0586495			4.47	0.0513646
4.48	0.0603369	0.0589061			4.48	0.0515531
4.49	0.060539	0.0591292			4.49	0.0517773
4.5	0.060679	0.0593073			4.5	0.052015
4.51	0.0607561	0.0594398			4.51	0.0522445
4.52	0.0607818	0.059537			4.52	0.0524482
4.53	0.0607768	0.0596189			4.53	0.0526157
4.54	0.0607677	0.0597115			4.54	0.0527459
4.55	0.0607819	0.0598429			4.55	0.052847
4.56	0.060843	0.0600385			4.56	0.0529356
4.57	0.060967	0.0603176			4.57	0.0530335
4.58	0.0611597	0.0606906			4.58	0.0531641
4.59	0.0614154	0.0611577			4.59	0.0533486
4.6	0.0617178	0.0617079			4.6	0.0536031
4.61	0.0620416	0.0623206			4.61	0.0539358
4.62	0.0623566	0.0629676			4.62	0.054346
4.63	0.0626317	0.0636168			4.63	0.0548236
4.64	0.0628406	0.0642363			4.64	0.0553498
4.65	0.0629663	0.0648002			4.65	0.0558996
4.66	0.0630045	0.0652923			4.66	0.0564445
4.67	0.0629643	0.0657091			4.67	0.0569567
4.68	0.0628671	0.0660609			4.68	0.0574133
4.69	0.0627425	0.0663689			4.69	0.0578005
4.7	0.0626238	0.0666622			4.7	0.0581153
4.71	0.0625428	0.0669719			4.71	0.0583669
4.72	0.062525	0.0673257			4.72	0.0585741
4.73	0.0625869	0.0677439			4.73	0.058762
4.74	0.0627338	0.0682353			4.74	0.0589575
4.75	0.0629597	0.0687963			4.75	0.0591846
4.76	0.0632478	0.0694107			4.76	0.05946
4.77	0.0635739	0.0700519			4.77	0.0597913
4.78	0.0639097	0.0706867			4.78	0.0601747
4.79	0.0642273	0.0712806			4.79	0.060596
4.8	0.0645046	0.0718039			4.8	0.0610324
4.81	0.0647288	0.0722368			4.81	0.061456
4.82	0.0648998	0.072574			4.82	0.0618383
4.83	0.0650295	0.0728254			4.83	0.0621553
4.84	0.0651403	0.0730151			4.84	0.0623924
4.85	0.0652613	0.073177			4.85	0.062547
4.86	0.0654227	0.0733493			4.86	0.0626297
4.87	0.0656517	0.0735677			4.87	0.0626625
4.88	0.0659681	0.0738608			4.88	0.0626755
4.89	0.0663811	0.0742454			4.89	0.0627018
4.9	0.0668878	0.0747239			4.9	0.0627724
4.91	0.0674734	0.0752845			4.91	0.0629122
4.92	0.0681123	0.0759023			4.92	0.0631364
4.93	0.0687711	0.0765422			4.93	0.0634492
4.94	0.0694134	0.0771648			4.94	0.0638429
4.95	0.0700046	0.0777322			4.95	0.0642994
4.96	0.0705181	0.0782143			4.96	0.0647927
4.97	0.0709394	0.0785945			4.97	0.0652927
4.98	0.0712688	0.0788729			4.98	0.0657699
4.99	0.0715215	0.0790659			4.99	0.0662007
5	0.0717241	0.0792033			5	0.0665716
5.01	0.0719101	0.0793223			5.01	0.0668817
5.02	0.0721134	0.0794613			5.02	0.0671432
5.03	0.0723631	0.079653			5.03	0.067379
5.04	0.0726781	0.0799188			5.04	0.0676189
5.05	0.0730649	0.080266			5.05	0.0678938
5.06	0.073516	0.0806861			5.06	0.0682311
5.07	0.0740112	0.0811563			5.07	0.0686499
5.08	0.0745208	0.0816424			5.08	0.0691583
5.09	0.0750101	0.0821049			5.09	0.0697514
5.1	0.0754457	0.0825052			5.1	0.0704119
5.11	0.0758016	0.0828129			5.11	0.071112
5.12	0.0760644	0.0830116			5.12	0.0718169
5.13	0.0762364	0.0831026			5.13	0.07249
5.14	0.0763357	0.0831048			5.14	0.073099
5.15	0.076393	0.0830514			5.15	0.0736213
5.16	0.0764467	0.0829845			5.16	0.0740485
5.17	0.0765366	0.0829474			5.17	0.0743878
5.18	0.0766979	0.0829785			5.18	0.074661
5.19	0.0769559	0.0831051			5.19	0.0749006
5.2	0.0773231	0.0833399			5.2	0.0751439
5.21	0.0777969	0.083679			5.21	0.0754264
5.22	0.0783602	0.0841028			5.22	0.0757765
5.23	0.0789837	0.0845783			5.23	0.0762109
5.24	0.0796295	0.0850638			5.24	0.0767316
5.25	0.0802566	0.0855156			5.25	0.0773261
5.26	0.0808278	0.085895			5.26	0.077968
5.27	0.0813158	0.0861752			5.27	0.0786214
5.28	0.0817079	0.0863457			5.28	0.0792458
5.29	0.0820089	0.0864151			5.29	0.0798028
5.3	0.0822395	0.0864084			5.3	0.0802628
5.31	0.0824325	0.0863626			5.31	0.0806106
5.32	0.0826267	0.0863198			5.32	0.0808481
5.33	0.0828598	0.0863198			5.33	0.0809942
5.34	0.083162	0.0863933			5.34	0.0810811
5.35	0.0835512	0.0865573			5.35	0.0811484
5.36	0.0840294	0.0868125			5.36	0.0812359
5.37	0.0845826	0.0871427			5.37	0.0813771
5.38	0.085182	0.0875178			5.38	0.0815937
5.39	0.0857882	0.0878978			5.39	0.0818922
5.4	0.0863572	0.0882396			5.4	0.0822629
5.41	0.0868477	0.0885043			5.41	0.0826813
5.42	0.0872281	0.0886649			5.42	0.0831114
5.43	0.0874833	0.0887112			5.43	0.0835117
5.44	0.0876172	0.0886525			5.44	0.0838421
5.45	0.0876527	0.0885159			5.45	0.084071
5.46	0.0876277	0.0883424			5.46	0.0841815
5.47	0.0875888	0.0881796			5.47	0.0841749
5.48	0.0875834	0.0880743			5.48	0.084071
5.49	0.087653	0.0880663			5.49	0.0839042
5.5	0.0878271	0.0881825			5.5	0.0837182
5.51	0.0881195	0.088434			5.51	0.0835583
5.52	0.0885265	0.0888149			5.52	0.0834651
5.53	0.0890282	0.0893034			5.53	0.0834685
5.54	0.089591	0.0898644			5.54	0.0835839
5.55	0.0901728	0.0904552			5.55	0.0838109
5.56	0.0907296	0.0910314			5.56	0.0841334
5.57	0.0912233	0.0915546			5.57	0.0845222
5.58	0.0916285	0.091999			5.58	0.08494
5.59	0.0919369	0.0923561			5.59	0.0853468
5.6	0.09216	0.0926362			5.6	0.0857072
5.61	0.092326	0.0928661			5.61	0.0859969
5.62	0.0924751	0.093084			5.62	0.086207
5.63	0.0926523	0.0933324			5.63	0.0863463
5.64	0.0928995	0.0936498			5.64	0.0864395
5.65	0.0932484	0.0940646			5.65	0.0865226
5.66	0.0937159	0.0945892			5.66	0.086637
5.67	0.0943007	0.095218			5.67	0.0868219
5.68	0.0949833	0.0959267			5.68	0.0871081
5.69	0.0957278	0.0966753			5.69	0.0875136
5.7	0.0964865	0.0974127			5.7	0.08804
5.71	0.0972072	0.0980846			5.71	0.0886724
5.72	0.0978409	0.0986417			5.72	0.0893804
5.73	0.0983503	0.0990486			5.73	0.0901219
5.74	0.0987169	0.0992899			5.74	0.090849
5.75	0.0989438	0.0993734			5.75	0.091515
5.76	0.0990557	0.0993285			5.76	0.0920824
5.77	0.0990937	0.099201			5.77	0.0925293
5.78	0.0991078	0.0990444			5.78	0.0928531
5.79	0.0991483	0.0989116			5.79	0.0930718
5.8	0.0992572	0.098846			5.8	0.0932196
5.81	0.0994613	0.0988756			5.81	0.093341
5.82	0.0997689	0.0990091			5.82	0.0934828
5.83	0.100168	0.0992356			5.83	0.0936863
5.84	0.100628	0.0995261			5.84	0.0939804
5.85	0.101103	0.099839			5.85	0.0943773
5.86	0.101544	0.100127			5.86	0.0948707
5.87	0.101901	0.100345			5.87	0.0954365
5.88	0.102133	0.10046			5.88	0.0960363
5.89	0.102222	0.100455			5.89	0.0966232
5.9	0.102169	0.100337			5.9	0.0971494
5.91	0.101996	0.10013			5.91	0.097575
5.92	0.101746	0.0998764			5.92	0.0978753
5.93	0.101469	0.0996248			5.93	0.0980456
5.94	0.101218	0.0994243			5.94	0.0981026
5.95	0.101038	0.0993156			5.95	0.0980814
5.96	0.100959	0.0993248			5.96	0.0980291
5.97	0.100993	0.0994595			5.97	0.0979969
5.98	0.101131	0.0997076			5.98	0.0980313
5.99	0.101346	0.100038			5.99	0.0981673
6	0.101595	0.100407			6	0.0984228
6.01	0.101826	0.100761			6.01	0.0987964
6.02	0.101988	0.101046			6.02	0.0992671
6.03	0.102039	0.101221			6.03	0.0997973
6.04	0.101954	0.101257			6.04	0.100338
6.05	0.101728	0.101149			6.05	0.100837
6.06	0.101381	0.100915			6.06	0.101245
6.07	0.10095	0.100591			6.07	0.101528
6.08	0.100486	0.100225			6.08	0.101671
6.09	0.100042	0.0998694			6.09	0.101682
6.1	0.0996676	0.0995728			6.1	0.10159
6.11	0.099401	0.0993705			6.11	0.10144
6.12	0.099263	0.0992815			6.12	0.101285
6.13	0.0992556	0.0993056			6.13	0.101177
6.14	0.0993621	0.0994243			6.14	0.10116
6.15	0.0995498	0.0996034			6.15	0.101263
6.16	0.0997752	0.0997994			6.16	0.101495
6.17	0.0999911	0.0999661			6.17	0.101846
6.18	0.100155	0.100064			6.18	0.102287
6.19	0.100235	0.100066			6.19	0.102776
6.2	0.100221	0.099965			6.2	0.103264
6.21	0.100119	0.0997744			6.21	0.103703
6.22	0.0999567	0.0995256			6.22	0.104054
6.23	0.0997766	0.0992627			6.23	0.104298
6.24	0.0996273	0.0990354			6.24	0.104433
6.25	0.0995566	0.0988901			6.25	0.104482
6.26	0.0996043	0.0988635			6.26	0.104485
6.27	0.0997959	0.0989771			6.27	0.104492
6.28	0.100139	0.0992341			6.28	0.104556
6.29	0.100623	0.0996189			6.29	0.104722
6.3	0.101218	0.100099			6.3	0.105023
6.31	0.101879	0.100627			6.31	0.105471
6.32	0.102555	0.101152			6.32	0.106061
6.33	0.103192	0.101622			6.33	0.106762
6.34	0.103743	0.101996			6.34	0.10753
6.35	0.104176	0.102247			6.35	0.108307
6.36	0.104482	0.102373			6.36	0.109031
6.37	0.104671	0.102391			6.37	0.109648
6.38	0.104774	0.102337			6.38	0.110117
6.39	0.104838	0.10226			6.39	0.110418
6.4	0.10491	0.10221			6.4	0.110559
6.41	0.105037	0.102232			6.41	0.110569
6.42	0.105252	0.102359			6.42	0.110493
6.43	0.105572	0.102607			6.43	0.110386
6.44	0.105991	0.102972			6.44	0.110299
6.45	0.106486	0.103431			6.45	0.110272
6.46	0.107012	0.103946			6.46	0.110328
6.47	0.107518	0.10447			6.47	0.110466
6.48	0.107947	0.104952			6.48	0.110666
6.49	0.108249	0.105351			6.49	0.110886
6.5	0.10839	0.10564			6.5	0.111076
6.51	0.108361	0.10581			6.51	0.111181
6.52	0.108173	0.105878			6.52	0.111154
6.53	0.107862	0.105878			6.53	0.110965
6.54	0.107479	0.105861			6.54	0.110609
6.55	0.107082	0.105881			6.55	0.110101
6.56	0.106726	0.10599			6.56	0.109484
6.57	0.106454	0.106228			6.57	0.108813
6.58	0.106292	0.10662			6.58	0.108149
6.59	0.106248	0.107169			6.59	0.107552
6.6	0.106305	0.107859			6.6	0.107069
6.61	0.106431	0.108652			6.61	0.10673
6.62	0.106579	0.109498			6.62	0.106543
6.63	0.106697	0.110336			6.63	0.106496
6.64	0.106739	0.111106			6.64	0.106558
6.65	0.106669	0.11176			6.65	0.106683
6.66	0.106471	0.112264			6.66	0.106818
6.67	0.106151	0.112612			6.67	0.106911
6.68	0.10574	0.112818			6.68	0.106921
6.69	0.10528	0.11292			6.69	0.106821
6.7	0.104826	0.112967			6.7	0.10661
6.71	0.104432	0.113012			6.71	0.106306
6.72	0.104144	0.113102			6.72	0.105945
6.73	0.103994	0.113268			6.73	0.105576
6.74	0.103996	0.113521			6.74	0.105247
6.75	0.104144	0.11385			6.75	0.105001
6.76	0.104414	0.114223			6.76	0.104867
6.77	0.104768	0.11459			6.77	0.104855
6.78	0.105157	0.114895			6.78	0.104955
6.79	0.105532	0.115084			6.79	0.10514
6.8	0.10585	0.115112			6.8	0.105362
6.81	0.10608	0.114958			6.81	0.105571
6.82	0.106216	0.114626			6.82	0.10571
6.83	0.106268	0.114142			6.83	0.105733
6.84	0.106268	0.113559			6.84	0.105612
6.85	0.106263	0.112937			6.85	0.105338
6.86	0.106302	0.112341			6.86	0.104927
6.87	0.106436	0.11183			6.87	0.104417
6.88	0.106701	0.111447			6.88	0.103856
6.89	0.107122	0.111217			6.89	0.103301
6.9	0.107701	0.111142			6.9	0.102803
6.91	0.108421	0.111204			6.91	0.102404
6.92	0.109247	0.111368			6.92	0.102128
6.93	0.11013	0.111586			6.93	0.101981
6.94	0.111012	0.111806			6.94	0.101949
6.95	0.111836	0.111982			6.95	0.102002
6.96	0.112556	0.112081			6.96	0.102098
6.97	0.113143	0.11209			6.97	0.102189
6.98	0.11359	0.112017			6.98	0.102232
6.99	0.113916	0.111893			6.99	0.102195
7	0.114158	0.111761			7	0.102062
7.01	0.114369	0.111672			7.01	0.101837
7.02	0.114601	0.111675			7.02	0.101544
7.03	0.114905	0.11181			7.03	0.101224
7.04	0.115314	0.112098			7.04	0.100921
7.05	0.115843	0.112543			7.05	0.100684
7.06	0.116483	0.113125			7.06	0.100551
7.07	0.117205	0.113809			7.07	0.100549
7.08	0.117962	0.114541			7.08	0.100686
7.09	0.118695	0.115261			7.09	0.100952
7.1	0.119344	0.115912			7.1	0.101322
7.11	0.119861	0.116447			7.11	0.101754
7.12	0.120213	0.116838			7.12	0.102199
7.13	0.120394	0.117083			7.13	0.102606
7.14	0.120424	0.117204			7.14	0.102934
7.15	0.120345	0.117243			7.15	0.103154
7.16	0.120217	0.117257			7.16	0.103257
7.17	0.120104	0.117306			7.17	0.103257
7.18	0.120065	0.117442			7.18	0.103187
7.19	0.120148	0.117705			7.19	0.103091
7.2	0.120378	0.118113			7.2	0.103022
7.21	0.120758	0.118662			7.21	0.103028
7.22	0.121267	0.119325			7.22	0.103148
7.23	0.121865	0.120058			7.23	0.103407
7.24	0.122496	0.120803			7.24	0.10381
7.25	0.123098	0.121502			7.25	0.104344
7.26	0.123614	0.1221			7.26	0.10498
7.27	0.124002	0.122564			7.27	0.105676
7.28	0.124243	0.12288			7.28	0.106385
7.29	0.124343	0.123064			7.29	0.107059
7.3	0.124333	0.123153			7.3	0.107662
7.31	0.124265	0.123202			7.31	0.108176
7.32	0.124201	0.123273			7.32	0.108601
7.33	0.1242	0.123424			7.33	0.108961
7.34	0.124314	0.123702			7.34	0.109295
7.35	0.124577	0.124131			7.35	0.109654
7.36	0.124998	0.124714			7.36	0.110091
7.37	0.125563	0.125428			7.37	0.110652
7.38	0.126236	0.126228			7.38	0.111372
7.39	0.126962	0.127054			7.39	0.112266
7.4	0.127679	0.127837			7.4	0.113328
7.41	0.128324	0.128514			7.41	0.114533
7.42	0.128846	0.129034			7.42	0.115836
7.43	0.129214	0.129372			7.43	0.117179
7.44	0.129427	0.12953			7.44	0.118499
7.45	0.12951	0.129539			7.45	0.119736
7.46	0.129511	0.129454			7.46	0.120842
7.47	0.129495	0.129339			7.47	0.121793
7.48	0.12953	0.129264			7.48	0.122589
7.49	0.129681	0.129287			7.49	0.123257
7.5	0.129994	0.129449			7.5	0.123844
7.51	0.130495	0.129765			7.51	0.124408
7.52	0.131186	0.130227			7.52	0.12501
7.53	0.132041	0.130801			7.53	0.125701
7.54	0.133014	0.131432			7.54	0.126514
7.55	0.134043	0.132056			7.55	0.127459
7.56	0.135059	0.132608			7.56	0.128523
7.57	0.135997	0.133033			7.57	0.129665
7.58	0.136809	0.133296			7.58	0.13083
7.59	0.137469	0.133392			7.59	0.131951
7.6	0.137982	0.133342			7.6	0.132966
7.61	0.138378	0.133194			7.61	0.133821
7.62	0.138712	0.133007			7.62	0.134489
7.63	0.139048	0.13285			7.63	0.134972
7.64	0.139448	0.13278			7.64	0.135299
7.65	0.139964	0.13284			7.65	0.135528
7.66	0.140625	0.133048			7.66	0.135727
7.67	0.141434	0.133395			7.67	0.13597
7.68	0.142363	0.133846			7.68	0.136324
7.69	0.143359	0.134346			7.69	0.136834
7.7	0.144348	0.134825			7.7	0.137522
7.71	0.145247	0.13521			7.71	0.138384
7.72	0.145977	0.135439			7.72	0.139384
7.73	0.146475	0.13547			7.73	0.140466
7.74	0.146706	0.135289			7.74	0.141559
7.75	0.146669	0.134914			7.75	0.142586
7.76	0.146399	0.13439			7.76	0.143479
7.77	0.145958	0.13378			7.77	0.144191
7.78	0.145425	0.133157			7.78	0.144703
7.79	0.14488	0.132588			7.79	0.145027
7.8	0.144394	0.132125			7.8	0.145206
7.81	0.144017	0.131799			7.81	0.145305
7.82	0.143773	0.131615			7.82	0.145393
7.83	0.143653	0.131554			7.83	0.14554
7.84	0.143626	0.131571			7.84	0.145796
7.85	0.143636	0.131611			7.85	0.146188
7.86	0.143619	0.131613			7.86	0.146714
7.87	0.143512	0.131522			7.87	0.147342
7.88	0.143269	0.1313			7.88	0.148014
7.89	0.142864	0.130936			7.89	0.148657
7.9	0.142305	0.130443			7.9	0.149197
7.91	0.141625	0.129861			7.91	0.149565
7.92	0.140884	0.129246			7.92	0.149718
7.93	0.140153	0.128665			7.93	0.149644
7.94	0.139505	0.128177			7.94	0.149362
7.95	0.139002	0.127833			7.95	0.148928
7.96	0.138688	0.127663			7.96	0.148414
7.97	0.138585	0.12767			7.97	0.147903
7.98	0.138682	0.127837			7.98	0.147475
7.99	0.138947	0.128122			7.99	0.147191
8	0.139322	0.128465			8	0.147088
8.01	0.139738	0.128798			8.01	0.147174
8.02	0.14012	0.129055			8.02	0.147427
8.03	0.1404	0.129181			8.03	0.147799
8.04	0.14053	0.129144			8.04	0.148221
8.05	0.140488	0.128937			8.05	0.148617
8.06	0.140284	0.128583			8.06	0.148916
8.07	0.139954	0.128126			8.07	0.149064
8.08	0.139555	0.127626			8.08	0.149034
8.09	0.139154	0.127146			8.09	0.14883
8.1	0.138815	0.126743			8.1	0.148491
8.11	0.138587	0.126458			8.11	0.148074
8.12	0.138499	0.126309			8.12	0.147654
8.13	0.138554	0.126292			8.13	0.147301
8.14	0.138726	0.126377			8.14	0.147075
8.15	0.138969	0.126519			8.15	0.147012
8.16	0.139218	0.12666			8.16	0.147121
8.17	0.139405	0.12674			8.17	0.147381
8.18	0.139467	0.126711			8.18	0.147742
8.19	0.139359	0.126541			8.19	0.148136
8.2	0.139064	0.126225			8.2	0.148484
8.21	0.138594	0.125783			8.21	0.148709
8.22	0.13799	0.125259			8.22	0.148752
8.23	0.137313	0.12471			8.23	0.14858
8.24	0.136637	0.124202			8.24	0.148192
8.25	0.136034	0.123792			8.25	0.147623
8.26	0.135562	0.123526			8.26	0.146931
8.27	0.135263	0.123429			8.27	0.146192
8.28	0.135151	0.123505			8.28	0.145483
8.29	0.135215	0.123732			8.29	0.144871
8.3	0.13542	0.12407			8.3	0.1444
8.31	0.135709	0.12446			8.31	0.144089
8.32	0.136018	0.124837			8.32	0.143925
8.33	0.136278	0.125141			8.33	0.143869
8.34	0.136434	0.125321			8.34	0.143858
8.35	0.136449	0.125348			8.35	0.143817
8.36	0.136314	0.12522			8.36	0.143673
8.37	0.136048	0.124959			8.37	0.143362
8.38	0.135696	0.124609			8.38	0.142845
8.39	0.135317	0.124225			8.39	0.142115
8.4	0.134978	0.123867			8.4	0.141193
8.41	0.134738	0.123584			8.41	0.140128
8.42	0.134644	0.123411			8.42	0.138984
8.43	0.134718	0.123361			8.43	0.13783
8.44	0.13496	0.123426			8.44	0.136724
8.45	0.135342	0.123575			8.45	0.135706
8.46	0.135817	0.12376			8.46	0.134791
8.47	0.13632	0.123928			8.47	0.133969
8.48	0.136784	0.124023			8.48	0.133203
8.49	0.137147	0.124002			8.49	0.132438
8.5	0.137364	0.123844			8.5	0.131611
8.51	0.137416	0.123548			8.51	0.130662
8.52	0.137313	0.123142			8.52	0.129543
8.53	0.137094	0.122675			8.53	0.128232
8.54	0.136817	0.122207			8.54	0.126733
8.55	0.136553	0.121804			8.55	0.125077
8.56	0.136372	0.121527			8.56	0.123318
8.57	0.136332	0.121423			8.57	0.121519
8.58	0.136474	0.121523			8.58	0.119749
8.59	0.136813	0.121837			8.59	0.118066
8.6	0.137338	0.122351			8.6	0.116514
8.61	0.138013	0.123034			8.61	0.115117
8.62	0.138784	0.123839			8.62	0.113879
8.63	0.139581	0.124712			8.63	0.112785
8.64	0.140335	0.125595			8.64	0.111801
8.65	0.140985	0.126444			8.65	0.110885
8.66	0.14149	0.127226			8.66	0.109995
8.67	0.141836	0.127936			8.67	0.109089
8.68	0.14204	0.128588			8.68	0.108143
8.69	0.142144	0.12922			8.69	0.107148
8.7	0.142207	0.129881			8.7	0.106114
8.71	0.142295	0.130628			8.71	0.105068
8.72	0.14247	0.131509			8.72	0.104048
8.73	0.142775	0.13256			8.73	0.1031
8.74	0.143232	0.133795			8.74	0.102265
8.75	0.143834	0.135203			8.75	0.101578
8.76	0.144545	0.136751			8.76	0.101062
8.77	0.145305	0.138379			8.77	0.100725
8.78	0.146041	0.140014			8.78	0.10056
8.79	0.146672	0.141574			8.79	0.100546
8.8	0.147126	0.142984			8.8	0.100647
8.81	0.147353	0.144183			8.81	0.100822
8.82	0.147331	0.14514			8.82	0.101024
8.83	0.147075	0.145856			8.83	0.101213
8.84	0.146629	0.146365			8.84	0.101358
8.85	0.146063	0.146726			8.85	0.101443
8.86	0.145458	0.147014			8.86	0.10147
8.87	0.144893	0.147308			8.87	0.101459
8.88	0.144435	0.147674			8.88	0.101444
8.89	0.144128	0.148158			8.89	0.101467
8.9	0.143989	0.148778			8.9	0.101569
8.91	0.144008	0.149525			8.91	0.10179
8.92	0.144148	0.15036			8.92	0.102156
8.93	0.144355	0.151224			8.93	0.10268
8.94	0.144565	0.152047			8.94	0.10336
8.95	0.144718	0.152763			8.95	0.104178
8.96	0.144765	0.153317			8.96	0.105101
8.97	0.144683	0.153685			8.97	0.106089
8.98	0.144479	0.15387			8.98	0.107095
8.99	0.144186	0.15391			8.99	0.10808
9	0.143861	0.153868			9	0.10901
9.01	0.143575	0.153821			9.01	0.109872
9.02	0.143401	0.15385			9.02	0.110669
9.03	0.143403	0.154022			9.03	0.111427
9.04	0.143628	0.154388			9.04	0.112185
9.05	0.144097	0.154966			9.05	0.112993
9.06	0.144808	0.155746			9.06	0.113903
9.07	0.145727	0.156687			9.07	0.114961
9.08	0.146802	0.157723			9.08	0.116199
9.09	0.147958	0.158772			9.09	0.117634
9.1	0.149115	0.159747			9.1	0.119263
9.11	0.150198	0.16057			9.11	0.121063
9.12	0.151145	0.161185			9.12	0.122991
9.13	0.15192	0.161569			9.13	0.124993
9.14	0.152521	0.161735			9.14	0.127005
9.15	0.152974	0.161731			9.15	0.128968
9.16	0.153332	0.161625			9.16	0.13083
9.17	0.153662	0.1615			9.17	0.132562
9.18	0.154032	0.161433			9.18	0.13416
9.19	0.154497	0.161488			9.19	0.135646
9.2	0.15509	0.161699			9.2	0.137063
9.21	0.155817	0.162073			9.21	0.138468
9.22	0.15665	0.162582			9.22	0.139922
9.23	0.157532	0.163174			9.23	0.141476
9.24	0.158386	0.163775			9.24	0.143164
9.25	0.159123	0.164307			9.25	0.144995
9.26	0.15966	0.164698			9.26	0.146949
9.27	0.159933	0.164899			9.27	0.14898
9.28	0.159905	0.164891			9.28	0.151019
9.29	0.159581	0.164692			9.29	0.152986
9.3	0.159001	0.164351			9.3	0.154802
9.31	0.158233	0.163944			9.31	0.156398
9.32	0.157364	0.163555			9.32	0.157736
9.33	0.156482	0.16327			9.33	0.158811
9.34	0.155664	0.163155			9.34	0.159654
9.35	0.154963	0.163253			9.35	0.160328
9.36	0.154405	0.163578			9.36	0.160919
9.37	0.15398	0.164109			9.37	0.161518
9.38	0.153653	0.164795			9.38	0.162209
9.39	0.153366	0.165563			9.39	0.163056
9.4	0.153049	0.166325			9.4	0.164094
9.41	0.152633	0.166995			9.41	0.165326
9.42	0.152065	0.167501			9.42	0.166719
9.43	0.151317	0.167797			9.43	0.168215
9.44	0.150391	0.167873			9.44	0.169732
9.45	0.149321	0.167755			9.45	0.171187
9.46	0.148167	0.167501			9.46	0.1725
9.47	0.147002	0.167187			9.47	0.173618
9.48	0.145904	0.166896			9.48	0.174517
9.49	0.14494	0.166703			9.49	0.175214
9.5	0.144161	0.166661			9.5	0.175761
9.51	0.143593	0.166797			9.51	0.176234
9.52	0.143235	0.167104			9.52	0.17672
9.53	0.143061	0.167544			9.53	0.177301
9.54	0.143024	0.168053			9.54	0.178042
9.55	0.143061	0.168554			9.55	0.178976
9.56	0.143104	0.168967			9.56	0.180098
9.57	0.143092	0.169225			9.57	0.181369
9.58	0.142982	0.169286			9.58	0.182713
9.59	0.142754	0.169142			9.59	0.184031
9.6	0.142416	0.168824			9.6	0.185216
9.61	0.142005	0.168392			9.61	0.186168
9.62	0.141576	0.167929			9.62	0.186812
9.63	0.141193	0.167525			9.63	0.187109
9.64	0.140922	0.167266			9.64	0.187069
9.65	0.140815	0.16722			9.65	0.186741
9.66	0.140908	0.167427			9.66	0.186209
9.67	0.14121	0.167897			9.67	0.185572
9.68	0.141706	0.168609			9.68	0.184929
9.69	0.142358	0.169509			9.69	0.184362
9.7	0.143107	0.170526			9.7	0.18392
9.71	0.143881	0.171572			9.71	0.183617
9.72	0.144609	0.172564			9.72	0.183428
9.73	0.145227	0.173433			9.73	0.183294
9.74	0.145693	0.174136			9.74	0.183134
9.75	0.145992	0.174665			9.75	0.182861
9.76	0.146141	0.17505			9.76	0.182395
9.77	0.14618	0.175348			9.77	0.181682
9.78	0.146173	0.175634			9.78	0.180703
9.79	0.146188	0.175988			9.79	0.179481
9.8	0.14629	0.176479			9.8	0.178073
9.81	0.14653	0.177153			9.81	0.176566
9.82	0.146935	0.178022			9.82	0.175055
9.83	0.147506	0.179067			9.83	0.173633
9.84	0.148218	0.180231			9.84	0.172373
9.85	0.149018	0.181433			9.85	0.171323
9.86	0.149841	0.182574			9.86	0.170496
9.87	0.150611	0.183553			9.87	0.169872
9.88	0.15126	0.184287			9.88	0.169402
9.89	0.151738	0.184723			9.89	0.169015
9.9	0.152021	0.184846			9.9	0.16863
9.91	0.152119	0.184687			9.91	0.168171
9.92	0.15207	0.184313			9.92	0.16758
9.93	0.15194	0.183815			9.93	0.166825
9.94	0.151806	0.183294			9.94	0.165913
9.95	0.151746	0.182841			9.95	0.16488
9.96	0.151827	0.182526			9.96	0.163791
9.97	0.152096	0.182387			9.97	0.162725
9.98	0.152573	0.182423			9.98	0.161762
9.99	0.153249	0.182598			9.99	0.160972
10	0.154088	0.182846			10	0.160405
10.01	0.155031	0.183084			10.01	0.160082
10.02	0.156006	0.183219			10.02	0.159998
10.03	0.156937	0.183176			10.03	0.160116
10.04	0.157759	0.182903			10.04	0.160377
10.05	0.158426	0.182384			10.05	0.160709
10.06	0.158925	0.181646			10.06	0.161031
10.07	0.159274	0.180747			10.07	0.161276
10.08	0.159522	0.179772			10.08	0.161394
10.09	0.159737	0.178815			10.09	0.161365
10.1	0.159997	0.177963			10.1	0.161202
10.11	0.160374	0.177284			10.11	0.160949
10.12	0.160926	0.176819			10.12	0.16067
10.13	0.161685	0.176573			10.13	0.160441
10.14	0.162653	0.176519			10.14	0.160333
10.15	0.163802	0.176599			10.15	0.160406
10.16	0.165076	0.176735			10.16	0.160693
10.17	0.166397	0.176842			10.17	0.161201
10.18	0.16768	0.176841			10.18	0.161904
10.19	0.16884	0.176675			10.19	0.162751
10.2	0.169815	0.176316			10.2	0.163667
10.21	0.170567	0.175776			10.21	0.164565
10.22	0.171099	0.175102			10.22	0.165361
10.23	0.171448	0.174367			10.23	0.165983
10.24	0.171681	0.17366			10.24	0.166388
10.25	0.171881	0.17307			10.25	0.166567
10.26	0.172138	0.172674			10.26	0.166547
10.27	0.172527	0.172526			10.27	0.166386
10.28	0.173101	0.172651			10.28	0.166163
10.29	0.173883	0.173043			10.29	0.165962
10.3	0.174862	0.173666			10.3	0.16586
10.31	0.175994	0.174455			10.31	0.165916
10.32	0.177209	0.175335			10.32	0.166161
10.33	0.178422	0.17622			10.33	0.166593
10.34	0.179542	0.177039			10.34	0.16718
10.35	0.180497	0.17774			10.35	0.167864
10.36	0.181237	0.178303			10.36	0.168568
10.37	0.181751	0.178743			10.37	0.169213
10.38	0.182067	0.179109			10.38	0.169725
10.39	0.182248	0.179472			10.39	0.170056
10.4	0.182378	0.179915			10.4	0.170189
10.41	0.182553	0.180515			10.41	0.170141
10.42	0.18286	0.181334			10.42	0.169964
10.43	0.183367	0.182406			10.43	0.169734
10.44	0.184111	0.183734			10.44	0.16954
10.45	0.185093	0.185281			10.45	0.169465
10.46	0.18628	0.186983			10.46	0.169581
10.47	0.187605	0.188747			10.47	0.169933
10.48	0.18898	0.190469			10.48	0.170538
10.49	0.190305	0.192044			10.49	0.171377
10.5	0.191489	0.19339			10.5	0.172406
10.51	0.192462	0.194455			10.51	0.173552
10.52	0.193191	0.195229			10.52	0.174732
10.53	0.193685	0.195747			10.53	0.175858
10.54	0.193991	0.196082			10.54	0.17686
10.55	0.194193	0.196329			10.55	0.177689
10.56	0.194388	0.196589			10.56	0.178333
10.57	0.194675	0.196954			10.57	0.178818
10.58	0.19514	0.197489			10.58	0.1792
10.59	0.195839	0.198225			10.59	0.17956
10.6	0.19679	0.199153			10.6	0.179983
10.61	0.197973	0.200225			10.61	0.180552
10.62	0.199332	0.201363			10.62	0.181327
10.63	0.200779	0.202472			10.63	0.18234
10.64	0.20221	0.203453			10.64	0.18359
10.65	0.203521	0.204225			10.65	0.18504
10.66	0.204624	0.204738			10.66	0.186623
10.67	0.205464	0.204985			10.67	0.188251
10.68	0.20603	0.205005			10.68	0.189827
10.69	0.206355	0.204874			10.69	0.191262
10.7	0.206512	0.204693			10.7	0.19249
10.71	0.206599	0.204571			10.71	0.193481
10.72	0.20672	0.204606			10.72	0.194244
10.73	0.206968	0.204872			10.73	0.194833
10.74	0.207409	0.205406			10.74	0.195328
10.75	0.208072	0.206202			10.75	0.195828
10.76	0.208942	0.207212			10.76	0.196434
10.77	0.209963	0.208355			10.77	0.197226
10.78	0.211044	0.209519			10.78	0.19826
10.79	0.212072	0.210587			10.79	0.199551
10.8	0.212932	0.211449			10.8	0.201077
10.81	0.213523	0.212023			10.81	0.202775
10.82	0.21378	0.212269			10.82	0.204555
10.83	0.213681	0.212194			10.83	0.206309
10.84	0.213258	0.211852			10.84	0.207928
10.85	0.212582	0.211332			10.85	0.209321
10.86	0.211759	0.210736			10.86	0.210433
10.87	0.210901	0.210167			10.87	0.211252
10.88	0.210116	0.209705			10.88	0.211815
10.89	0.209483	0.209397			10.89	0.212199
10.9	0.209047	0.209249			10.9	0.212509
10.91	0.208809	0.209222			10.91	0.212856
10.92	0.208729	0.209244			10.92	0.213344
10.93	0.208733	0.209219			10.93	0.214046
10.94	0.208727	0.209042			10.94	0.215
10.95	0.208612	0.208626			10.95	0.216199
10.96	0.208303	0.207908			10.96	0.217592
10.97	0.207749	0.206873			10.97	0.219093
10.98	0.206938	0.205551			10.98	0.220591
10.99	0.205905	0.204011			10.99	0.221969
11	0.204722	0.202356			11	0.223125
11.01	0.20349	0.200697			11.01	0.223987
11.02	0.202314	0.19914			11.02	0.224533
11.03	0.201295	0.197771			11.03	0.224791
11.04	0.200508	0.19664			11.04	0.224833
11.05	0.199996	0.195761			11.05	0.224767
11.06	0.19976	0.195109			11.06	0.224713
11.07	0.199766	0.194625			11.07	0.224785
11.08	0.199942	0.194223			11.08	0.22507
11.09	0.200194	0.193811			11.09	0.225616
11.1	0.200417	0.1933			11.1	0.226423
11.11	0.200515	0.192623			11.11	0.227445
11.12	0.200413	0.191746			11.12	0.228588
11.13	0.200075	0.190677			11.13	0.229732
11.14	0.199507	0.189459			11.14	0.230739
11.15	0.198755	0.188166			11.15	0.231483
11.16	0.197896	0.186886			11.16	0.231865
11.17	0.197025	0.185708			11.17	0.231832
11.18	0.196235	0.184704			11.18	0.231385
11.19	0.195601	0.183922			11.19	0.230577
11.2	0.19517	0.183376			11.2	0.229501
11.21	0.19495	0.183048			11.21	0.228269
11.22	0.194914	0.182883			11.22	0.226989
11.23	0.194997	0.182806			11.23	0.225747
11.24	0.195108	0.182726			11.24	0.224591
11.25	0.195147	0.182555			11.25	0.22352
11.26	0.195015	0.182221			11.26	0.222493
11.27	0.194637	0.181682			11.27	0.221428
11.28	0.193974	0.180931			11.28	0.220223
11.29	0.193029	0.180002			11.29	0.218776
11.3	0.191848	0.17896			11.3	0.217002
11.31	0.190509	0.177889			11.31	0.214856
11.32	0.189113	0.176879			11.32	0.21234
11.33	0.187762	0.176013			11.33	0.209504
11.34	0.186544	0.175352			11.34	0.206441
11.35	0.185523	0.174928			11.35	0.203265
11.36	0.18473	0.174743			11.36	0.200102
11.37	0.184157	0.174762			11.37	0.197064
11.38	0.183763	0.174926			11.38	0.194239
11.39	0.18348	0.175155			11.39	0.19168
11.4	0.18322	0.175362			11.4	0.189406
11.41	0.182896	0.175465			11.41	0.187397
11.42	0.18243	0.175405			11.42	0.185603
11.43	0.181774	0.175152			11.43	0.183955
11.44	0.180913	0.174715			11.44	0.182377
11.45	0.179871	0.174135			11.45	0.180799
11.46	0.178706	0.173482			11.46	0.179173
11.47	0.1775	0.172838			11.47	0.177477
11.48	0.176341	0.172288			11.48	0.175724
11.49	0.175315	0.171903			11.49	0.173956
11.5	0.174487	0.17173			11.5	0.172237
11.51	0.173897	0.171786			11.51	0.170641
11.52	0.173552	0.172057			11.52	0.169239
11.53	0.173425	0.172496			11.53	0.16809
11.54	0.173462	0.173032			11.54	0.167232
11.55	0.173586	0.17358			11.55	0.166674
11.56	0.173708	0.174053			11.56	0.166398
11.57	0.173745	0.174374			11.57	0.166357
11.58	0.173629	0.174495			11.58	0.166484
11.59	0.173322	0.1744			11.59	0.166694
11.6	0.172818	0.174112			11.6	0.166902
11.61	0.172151	0.173685			11.61	0.167031
11.62	0.171383	0.173198			11.62	0.167022
11.63	0.17059	0.172739			11.63	0.166851
11.64	0.169856	0.172389			11.64	0.166524
11.65	0.169252	0.172214			11.65	0.166081
11.66	0.168829	0.17225			11.66	0.165585
11.67	0.168609	0.172503			11.67	0.165111
11.68	0.168581	0.172944			11.68	0.164732
11.69	0.168705	0.173516			11.69	0.164507
11.7	0.168914	0.174139			11.7	0.164473
11.71	0.169126	0.174723			11.71	0.164637
11.72	0.169255	0.175183			11.72	0.164978
11.73	0.169227	0.175452			11.73	0.165443
11.74	0.168991	0.175491			11.74	0.165963
11.75	0.168529	0.175302			11.75	0.166454
11.76	0.167859	0.174919			11.76	0.166836
11.77	0.167033	0.174409			11.77	0.167045
11.78	0.166123	0.173852			11.78	0.167045
11.79	0.165212	0.173331			11.79	0.166833
11.8	0.164377	0.172916			11.8	0.166441
11.81	0.163682	0.172656			11.81	0.165931
11.82	0.163161	0.172564			11.82	0.165384
11.83	0.162821	0.172622			11.83	0.164883
11.84	0.162638	0.172781			11.84	0.164503
11.85	0.16256	0.172967			11.85	0.164299
11.86	0.162518	0.173093			11.86	0.1643
11.87	0.162434	0.173074			11.87	0.164499
11.88	0.162235	0.172843			11.88	0.164862
11.89	0.161869	0.172359			11.89	0.165326
11.9	0.16131	0.17162			11.9	0.165809
11.91	0.160566	0.17066			11.91	0.166224
11.92	0.159677	0.169544			11.92	0.166491
11.93	0.158708	0.168357			11.93	0.166549
11.94	0.157737	0.167189			11.94	0.166371
11.95	0.156841	0.166119			11.95	0.165964
11.96	0.156089	0.165209			11.96	0.165369
11.97	0.155527	0.164491			11.97	0.164654
11.98	0.155176	0.163966			11.98	0.1639
11.99	0.155028	0.163608			11.99	0.163187
12	0.155047	0.163362			12	0.162581
12.01	0.155176	0.16316			12.01	0.162125
12.02	0.155341	0.162927			12.02	0.161832
12.03	0.155469	0.162599			12.03	0.161685
12.04	0.155492	0.162132			12.04	0.161639
12.05	0.155365	0.161509			12.05	0.161626
12.06	0.155068	0.160747			12.06	0.161573
12.07	0.154617	0.159891			12.07	0.161405
12.08	0.154051	0.159009			12.08	0.161067
12.09	0.153435	0.158177			12.09	0.160531
12.1	0.152839	0.157467			12.1	0.159801
12.11	0.152333	0.156941			12.11	0.158914
12.12	0.151972	0.156638			12.12	0.157933
12.13	0.15179	0.156569			12.13	0.156938
12.14	0.151794	0.15672			12.14	0.156009
12.15	0.151962	0.15705			12.15	0.155219
12.16	0.152251	0.157495			12.16	0.154622
12.17	0.152593	0.157982			12.17	0.154245
12.18	0.152916	0.158436			12.18	0.15409
12.19	0.153147	0.158792			12.19	0.154127
12.2	0.153225	0.159006			12.2	0.154307
12.21	0.153117	0.159065			12.21	0.154562
12.22	0.152818	0.158987			12.22	0.154819
12.23	0.152356	0.158818			12.23	0.15501
12.24	0.151783	0.158625			12.24	0.155085
12.25	0.151171	0.158481			12.25	0.155019
12.26	0.150593	0.158458			12.26	0.154817
12.27	0.150119	0.15861			12.27	0.154514
12.28	0.1498	0.158969			12.28	0.154167
12.29	0.149664	0.15954			12.29	0.153844
12.3	0.149715	0.1603			12.3	0.153612
12.31	0.149928	0.161197			12.31	0.153529
12.32	0.150255	0.162162			12.32	0.153631
12.33	0.150637	0.163116			12.33	0.153928
12.34	0.151003	0.16398			12.34	0.154403
12.35	0.151293	0.164692			12.35	0.155011
12.36	0.15146	0.165216			12.36	0.155686
12.37	0.151483	0.165548			12.37	0.15635
12.38	0.15137	0.165717			12.38	0.156925
12.39	0.151158	0.165779			12.39	0.157344
12.4	0.150903	0.165809			12.4	0.157563
12.41	0.150674	0.165882			12.41	0.15757
12.42	0.150538	0.166065			12.42	0.157386
12.43	0.150555	0.166404			12.43	0.157062
12.44	0.15076	0.166916			12.44	0.156669
12.45	0.15117	0.167586			12.45	0.156288
12.46	0.15177	0.168371			12.46	0.155992
12.47	0.152523	0.169199			12.47	0.155841
12.48	0.15337	0.169986			12.48	0.155871
12.49	0.154239	0.170644			12.49	0.156089
12.5	0.155056	0.171099			12.5	0.156473
12.51	0.155757	0.171301			12.51	0.156977
12.52	0.156296	0.171236			12.52	0.157534
12.53	0.156659	0.170927			12.53	0.158071
12.54	0.156859	0.170428			12.54	0.158519
12.55	0.156942	0.169819			12.55	0.158823
12.56	0.156971	0.169187			12.56	0.158956
12.57	0.157018	0.168613			12.57	0.158922
12.58	0.157153	0.16816			12.58	0.158758
12.59	0.157429	0.167867			12.59	0.158523
12.6	0.157879	0.167738			12.6	0.158293
12.61	0.158508	0.167749			12.61	0.158145
12.62	0.15929	0.167848			12.62	0.158147
12.63	0.160178	0.167969			12.63	0.158348
12.64	0.161105	0.168036			12.64	0.158769
12.65	0.161995	0.167986			12.65	0.159403
12.66	0.162778	0.167773			12.66	0.160215
12.67	0.1634	0.167382			12.67	0.161144
12.68	0.163834	0.166833			12.68	0.162114
12.69	0.164086	0.166174			12.69	0.163044
12.7	0.164194	0.165476			12.7	0.163857
12.71	0.164222	0.164821			12.71	0.164499
12.72	0.164246	0.164287			12.72	0.164945
12.73	0.164348	0.163939			12.73	0.165201
12.74	0.164598	0.163818			12.74	0.165311
12.75	0.165043	0.163939			12.75	0.165337
12.76	0.165706	0.164288			12.76	0.165359
12.77	0.166579	0.164821			12.77	0.165454
12.78	0.167624	0.165473			12.78	0.165684
12.79	0.168778	0.166167			12.79	0.16609
12.8	0.169962	0.16682			12.8	0.166682
12.81	0.171091	0.167364			12.81	0.167439
12.82	0.17209	0.16775			12.82	0.168311
12.83	0.172904	0.167962			12.83	0.169226
12.84	0.173509	0.168015			12.84	0.170101
12.85	0.173917	0.167954			12.85	0.170853
12.86	0.174174	0.167847			12.86	0.171417
12.87	0.174349	0.167768			12.87	0.171755
12.88	0.174526	0.167788			12.88	0.171865
12.89	0.174784	0.167962			12.89	0.171779
12.9	0.175192	0.168319			12.9	0.171562
12.91	0.17579	0.168861			12.91	0.171294
12.92	0.176589	0.169556			12.92	0.171063
12.93	0.177567	0.17035			12.93	0.170945
12.94	0.178673	0.171167			12.94	0.170997
12.95	0.179832	0.171927			12.95	0.171245
12.96	0.180958	0.172553			12.96	0.171684
12.97	0.181966	0.17299			12.97	0.172278
12.98	0.182788	0.17321			12.98	0.172963
12.99	0.183387	0.173223			12.99	0.173659
13	0.18376	0.173073			13	0.174281
13.01	0.183944	0.172829			13.01	0.174755
13.02	0.184008	0.172578			13.02	0.175031
13.03	0.184041	0.172405			13.03	0.175089
13.04	0.184138	0.172388			13.04	0.17495
13.05	0.184385	0.172579			13.05	0.174665
13.06	0.184849	0.173006			13.06	0.17431
13.07	0.185565	0.173664			13.07	0.173973
13.08	0.186538	0.174517			13.08	0.173735
13.09	0.187737	0.175508			13.09	0.173663
13.1	0.189102	0.176561			13.1	0.1738
13.11	0.190551	0.177595			13.11	0.174154
13.12	0.191995	0.178539			13.12	0.174701
13.13	0.193348	0.179343			13.13	0.17539
13.14	0.194547	0.179987			13.14	0.176144
13.15	0.195557	0.180486			13.15	0.176879
13.16	0.196384	0.180887			13.16	0.177509
13.17	0.197071	0.18126			13.17	0.177969
13.18	0.19769	0.181686			13.18	0.178221
13.19	0.198329	0.182245			13.19	0.178263
13.2	0.199079	0.183			13.2	0.17813
13.21	0.200013	0.183989			13.21	0.177885
13.22	0.201179	0.185218			13.22	0.177612
13.23	0.202592	0.186662			13.23	0.177397
13.24	0.204226	0.188263			13.24	0.177317
13.25	0.20602	0.18994			13.25	0.177425
13.26	0.207884	0.1916			13.26	0.177747
13.27	0.209711	0.193148			13.27	0.178273
13.28	0.211393	0.194509			13.28	0.178963
13.29	0.212839	0.195635			13.29	0.179749
13.3	0.21399	0.196518			13.3	0.180544
13.31	0.214831	0.19719			13.31	0.181259
13.32	0.215394	0.197719			13.32	0.181814
13.33	0.215751	0.198194			13.33	0.182154
13.34	0.216	0.198712			13.34	0.182256
13.35	0.216252	0.199361			13.35	0.182138
13.36	0.216605	0.200205			13.36	0.181854
13.37	0.217135	0.201278			13.37	0.181479
13.38	0.217881	0.202576			13.38	0.181105
13.39	0.218841	0.204058			13.39	0.180818
13.4	0.21997	0.205652			13.4	0.180685
13.41	0.221192	0.207266			13.41	0.180752
13.42	0.222407	0.208802			13.42	0.181027
13.43	0.223509	0.21017			13.43	0.181488
13.44	0.224408	0.211308			13.44	0.182082
13.45	0.225042	0.212195			13.45	0.182733
13.46	0.225394	0.21285			13.46	0.183355
13.47	0.225494	0.213334			13.47	0.183865
13.48	0.225413	0.213736			13.48	0.184201
13.49	0.225254	0.214161			13.49	0.184328
13.5	0.225132	0.214706			13.5	0.184249
13.51	0.225153	0.215452			13.51	0.184004
13.52	0.225403	0.216444			13.52	0.183663
13.53	0.225931	0.21769			13.53	0.183312
13.54	0.226745	0.219155			13.54	0.18304
13.55	0.22781	0.220768			13.55	0.182926
13.56	0.22905	0.222428			13.56	0.183026
13.57	0.230361	0.224021			13.57	0.183366
13.58	0.231628	0.225438			13.58	0.18394
13.59	0.232739	0.226592			13.59	0.184708
13.6	0.233606	0.227436			13.6	0.185604
13.61	0.234181	0.227968			13.61	0.186545
13.62	0.234467	0.228239			13.62	0.187441
13.63	0.234513	0.228335			13.63	0.188215
13.64	0.234409	0.228369			13.64	0.188811
13.65	0.234267	0.228457			13.65	0.189208
13.66	0.234202	0.228703			13.66	0.189423
13.67	0.234316	0.229181			13.67	0.189508
13.68	0.234678	0.229925			13.68	0.18954
13.69	0.235319	0.230928			13.69	0.18961
13.7	0.236222	0.232139			13.7	0.189806
13.71	0.237331	0.233475			13.71	0.1902
13.72	0.238553	0.234831			13.72	0.190837
13.73	0.239777	0.2361			13.73	0.191731
13.74	0.240888	0.23719			13.74	0.192861
13.75	0.241789	0.238043			13.75	0.194172
13.76	0.242421	0.238645			13.76	0.195587
13.77	0.24277	0.239032			13.77	0.197015
13.78	0.242873	0.239284			13.78	0.198364
13.79	0.242812	0.239509			13.79	0.199559
13.8	0.242701	0.239828			13.8	0.200555
13.81	0.242663	0.240356			13.81	0.201345
13.82	0.242812	0.24118			13.82	0.201963
13.83	0.24324	0.242355			13.83	0.202479
13.84	0.243997	0.243888			13.84	0.202982
13.85	0.245089	0.245743			13.85	0.203573
13.86	0.246478	0.247841			13.86	0.204341
13.87	0.248082	0.250072			13.87	0.205356
13.88	0.24979	0.252308			13.88	0.206653
13.89	0.251475	0.254424			13.89	0.208232
13.9	0.253018	0.256318			13.9	0.210052
13.91	0.254323	0.257928			13.91	0.21204
13.92	0.255336	0.259244			13.92	0.214097
13.93	0.256059	0.26031			13.93	0.216113
13.94	0.256543	0.261215			13.94	0.217983
13.95	0.256882	0.262075			13.95	0.219628
13.96	0.257195	0.263014			13.96	0.221002
13.97	0.257604	0.26414			13.97	0.222108
13.98	0.258213	0.26553			13.98	0.222993
13.99	0.259094	0.267212			13.99	0.223742
14	0.260271	0.269163			14	0.224458
14.01	0.261719	0.271312			14.01	0.225249
14.02	0.263364	0.273545			14.02	0.226205
14.03	0.265094	0.275723			14.03	0.227386
14.04	0.266775	0.277705			14.04	0.228812
14.05	0.268271	0.279371			14.05	0.230457
14.06	0.269466	0.280643			14.06	0.232254
14.07	0.270289	0.281502			14.07	0.234101
14.08	0.270723	0.281991			14.08	0.235878
14.09	0.270811	0.282208			14.09	0.237468
14.1	0.270647	0.282289			14.1	0.238769
14.11	0.27036	0.282382			14.11	0.239724
14.12	0.270092	0.282625			14.12	0.240323
14.13	0.269972	0.283122			14.13	0.24061
14.14	0.270099	0.283928			14.14	0.240676
14.15	0.270526	0.285044			14.15	0.240638
14.16	0.271256	0.286412			14.16	0.240627
14.17	0.272238	0.287927			14.17	0.240758
14.18	0.273376	0.289451			14.18	0.24112
14.19	0.274544	0.290834			14.19	0.24176
14.2	0.275608	0.291941			14.2	0.242676
14.21	0.276443	0.292674			14.21	0.243823
14.22	0.276961	0.292992			14.22	0.245111
14.23	0.277128	0.292921			14.23	0.246427
14.24	0.276966	0.292542			14.24	0.247649
14.25	0.276554	0.291984			14.25	0.248665
14.26	0.276009	0.291395			14.26	0.249399
14.27	0.275472	0.290918			14.27	0.249818
14.28	0.275077	0.290668			14.28	0.249946
14.29	0.274936	0.290714			14.29	0.249854
14.3	0.275119	0.291068			14.3	0.249652
14.31	0.275645	0.291686			14.31	0.249462
14.32	0.276481	0.292471			14.32	0.249407
14.33	0.277545	0.29329			14.33	0.249581
14.34	0.278718	0.293995			14.34	0.250044
14.35	0.279861	0.294447			14.35	0.250807
14.36	0.280837	0.29454			14.36	0.251831
14.37	0.281535	0.294224			14.37	0.253034
14.38	0.281891	0.293513			14.38	0.2543
14.39	0.281898	0.292481			14.39	0.255498
14.4	0.281609	0.291253			14.4	0.256501
14.41	0.281124	0.289977			14.41	0.25721
14.42	0.280577	0.288802			14.42	0.257571
14.43	0.280108	0.287857			14.43	0.257584
14.44	0.279845	0.287227			14.44	0.257307
14.45	0.279878	0.286947			14.45	0.256841
14.46	0.280255	0.286994			14.46	0.256314
14.47	0.280967	0.287294			14.47	0.255859
14.48	0.281956	0.28773			14.48	0.255592
14.49	0.283119	0.288165			14.49	0.255598
14.5	0.284326	0.288458			14.5	0.255915
14.51	0.285437	0.288493			14.51	0.25653
14.52	0.28633	0.288198			14.52	0.257384
14.53	0.286919	0.28756			14.53	0.258378
14.54	0.28717	0.286624			14.54	0.259388
14.55	0.287112	0.285486			14.55	0.260288
14.56	0.286829	0.284277			14.56	0.260967
14.57	0.286443	0.283136			14.57	0.261351
14.58	0.286099	0.282189			14.58	0.261419
14.59	0.285935	0.281532			14.59	0.261205
14.6	0.286065	0.281211			14.6	0.260793
14.61	0.286562	0.281223			14.61	0.260299
14.62	0.287447	0.281512			14.62	0.259854
14.63	0.288689	0.281977			14.63	0.259581
14.64	0.290206	0.282491			14.64	0.259576
14.65	0.29188	0.282915			14.65	0.259891
14.66	0.29357	0.283129			14.66	0.260531
14.67	0.295138	0.283043			14.67	0.261449
14.68	0.296473	0.282624			14.68	0.262553
14.69	0.297505	0.281895			14.69	0.263719
14.7	0.298226	0.280935			14.7	0.264805
14.71	0.298689	0.279862			14.71	0.265681
14.72	0.298994	0.278812			14.72	0.266242
14.73	0.299278	0.277919			14.73	0.266432
14.74	0.299684	0.277295			14.74	0.266253
14.75	0.300341	0.277008			14.75	0.265763
14.76	0.301343	0.277083			14.76	0.265066
14.77	0.302731	0.27749			14.77	0.264291
14.78	0.304494	0.278155			14.78	0.263573
14.79	0.306558	0.278966			14.79	0.263026
14.8	0.308804	0.279791			14.8	0.262729
14.81	0.311077	0.280502			14.81	0.262714
14.82	0.313211	0.280989			14.82	0.262962
14.83	0.315052	0.281189			14.83	0.263406
14.84	0.316489	0.28109			14.84	0.263941
14.85	0.317467	0.280737			14.85	0.264443
14.86	0.318002	0.280223			14.86	0.264783
14.87	0.318172	0.27967			14.87	0.264859
14.88	0.318105	0.279211			14.88	0.264608
14.89	0.317954	0.278967			14.89	0.264021
14.9	0.317864	0.279027			14.9	0.263145
14.91	0.317955	0.279437			14.91	0.262074
14.92	0.318294	0.280196			14.92	0.260933
14.93	0.318893	0.281251			14.93	0.259857
14.94	0.319696	0.282505			14.94	0.258969
14.95	0.320599	0.283836			14.95	0.258361
14.96	0.321456	0.285108			14.96	0.258086
14.97	0.322109	0.286197			14.97	0.258145
14.98	0.322415	0.287013			14.98	0.258494
14.99	0.322271	0.287513			14.99	0.259045
15	0.321635	0.287716			15	0.259681
15.01	0.320538	0.287693			15.01	0.260275
15.02	0.319073	0.287559			15.02	0.260706
15.03	0.317387	0.287454			15.03	0.260882
15.04	0.31565	0.287518			15.04	0.26076
15.05	0.314033	0.28787			15.05	0.260346
15.06	0.31268	0.288595			15.06	0.259699
15.07	0.311692	0.289731			15.07	0.258919
15.08	0.311115	0.291264			15.08	0.258127
15.09	0.310938	0.293129			15.09	0.257444
15.1	0.311096	0.295223			15.1	0.256973
15.11	0.311482	0.297415			15.11	0.256781
15.12	0.311962	0.299566			15.12	0.256894
15.13	0.312403	0.301555			15.13	0.257286
15.14	0.312692	0.303298			15.14	0.257891
15.15	0.312758	0.304762			15.15	0.258603
15.16	0.312587	0.305975			15.16	0.259301
15.17	0.312225	0.30702			15.17	0.259859
15.18	0.311769	0.308017			15.18	0.260175
15.19	0.311351	0.309108			15.19	0.260185
15.2	0.311115	0.310426			15.2	0.259875
15.21	0.311196	0.312077			15.21	0.259286
15.22	0.311698	0.314124			15.22	0.258506
15.23	0.312683	0.316573			15.23	0.257651
15.24	0.314156	0.319373			15.24	0.256851
15.25	0.316072	0.322417			15.25	0.256226
15.26	0.318333	0.325557			15.26	0.255867
15.27	0.320802	0.328623			15.27	0.255829
15.28	0.323321	0.331448			15.28	0.25612
15.29	0.325733	0.333893			15.29	0.256701
15.3	0.327907	0.335873			15.3	0.257495
15.31	0.329758	0.337374			15.31	0.258392
15.32	0.331266	0.33845			15.32	0.259273
15.33	0.332474	0.339219			15.33	0.260021
15.34	0.333485	0.339836			15.34	0.260547
15.35	0.334436	0.340469			15.35	0.260806
15.36	0.335479	0.341268			15.36	0.2608
15.37	0.336754	0.342342			15.37	0.260585
15.38	0.338363	0.343743			15.38	0.260254
15.39	0.340355	0.345458			15.39	0.259928
15.4	0.34272	0.347412			15.4	0.259727
15.41	0.345385	0.349481			15.41	0.259759
15.42	0.348226	0.351507			15.42	0.2601
15.43	0.351084	0.353331			15.43	0.260785
15.44	0.353789	0.354817			15.44	0.261801
15.45	0.356188	0.35588			15.45	0.263094
15.46	0.358173	0.356507			15.46	0.264567
15.47	0.359701	0.356756			15.47	0.266101
15.48	0.360804	0.356749			15.48	0.267568
15.49	0.361585	0.356654			15.49	0.268854
15.5	0.3622	0.356654			15.5	0.269877
15.51	0.36283	0.356918			15.51	0.2706
15.52	0.363655	0.357581			15.52	0.271044
15.53	0.364823	0.358721			15.53	0.271279
15.54	0.366435	0.360353			15.54	0.271412
15.55	0.368524	0.362426			15.55	0.271571
15.56	0.371061	0.364827			15.56	0.271884
15.57	0.373949	0.367401			15.57	0.272455
15.58	0.377044	0.369973			15.58	0.273356
15.59	0.380172	0.372372			15.59	0.27461
15.6	0.38316	0.374462			15.6	0.276193
15.61	0.385863	0.37617			15.61	0.278035
15.62	0.388192	0.377494			15.62	0.280029
15.63	0.390133	0.378507			15.63	0.282048
15.64	0.391748	0.379342			15.64	0.283959
15.65	0.393169	0.380172			15.65	0.285653
15.66	0.394572	0.381174			15.66	0.287059
15.67	0.396148	0.382505			15.67	0.288158
15.68	0.398074	0.384275			15.68	0.28899
15.69	0.400486	0.386535			15.69	0.289644
15.7	0.40346	0.389263			15.7	0.290244
15.71	0.406998	0.392371			15.71	0.290928
15.72	0.411031	0.395716			15.72	0.291825
15.73	0.415425	0.39912			15.73	0.293036
15.74	0.419998	0.402398			15.74	0.29462
15.75	0.424548	0.40539			15.75	0.296583
15.76	0.428883	0.407987			15.76	0.298881
15.77	0.432858	0.410161			15.77	0.301422
15.78	0.436396	0.411963			15.78	0.304076
15.79	0.43951	0.413522			15.79	0.3067
15.8	0.442298	0.41502			15.8	0.309156
15.81	0.444928	0.416663			15.81	0.311333
15.82	0.447608	0.41865			15.82	0.313172
15.83	0.450551	0.421141			15.83	0.314674
15.84	0.453938	0.424238			15.84	0.315904
15.85	0.457894	0.427969			15.85	0.316975
15.86	0.462464	0.432283			15.86	0.318034
15.87	0.467606	0.437059			15.87	0.319235
15.88	0.473195	0.442119			15.88	0.320713
15.89	0.479036	0.447254			15.89	0.322569
15.9	0.484891	0.452254			15.9	0.324851
15.91	0.490515	0.456946			15.91	0.32755
15.92	0.495694	0.461224			15.92	0.330599
15.93	0.500289	0.46507			15.93	0.333882
15.94	0.504255	0.468555			15.94	0.337252
15.95	0.507655	0.471834			15.95	0.340549
15.96	0.510651	0.475109			15.96	0.343629
15.97	0.513467	0.478599			15.97	0.34639
15.98	0.516357	0.4825			15.98	0.348788
15.99	0.519554	0.486949			15.99	0.350851
16	0.523238	0.492007			16	0.352673
16.01	0.527501	0.497641			16.01	0.354397
16.02	0.532334	0.503726			16.02	0.356193
16.03	0.537628	0.510059			16.03	0.358225
16.04	0.543184	0.516387			16.04	0.360634
16.05	0.548747	0.522443			16.05	0.363508
16.06	0.554042	0.527989			16.06	0.366873
16.07	0.558824	0.532861			16.07	0.370688
16.08	0.562924	0.536999			16.08	0.37485
16.09	0.566281	0.540461			16.09	0.379203
16.1	0.568959	0.543416			16.1	0.383561
16.11	0.571138	0.546109			16.11	0.387738
16.12	0.573082	0.548826			16.12	0.391577
16.13	0.575094	0.55184			16.13	0.394978
16.14	0.577467	0.555371			16.14	0.397918
16.15	0.580442	0.559553			16.15	0.400457
16.16	0.584166	0.564415			16.16	0.402726
16.17	0.588678	0.569875			16.17	0.404908
16.18	0.5939	0.575754			16.18	0.407201
16.19	0.599648	0.581799			16.19	0.409787
16.2	0.605658	0.587727			16.2	0.412806
16.21	0.611624	0.593271			16.21	0.41633
16.22	0.617252	0.598231			16.22	0.420355
16.23	0.622307	0.60251			16.23	0.424798
16.24	0.62666	0.606139			16.24	0.429509
16.25	0.630311	0.609274			16.25	0.434288
16.26	0.633394	0.612164			16.26	0.438919
16.27	0.63615	0.615114			16.27	0.443204
16.28	0.63888	0.618425			16.28	0.447001
16.29	0.641893	0.622352			16.29	0.450244
16.3	0.645455	0.627056			16.3	0.452968
16.31	0.649736	0.632581			16.31	0.455295
16.32	0.654789	0.638847			16.32	0.457417
16.33	0.66053	0.64565			16.33	0.459561
16.34	0.666752	0.652695			16.34	0.461951
16.35	0.673145	0.659634			16.35	0.464771
16.36	0.679341	0.666118			16.36	0.468137
16.37	0.684974	0.67186			16.37	0.47208
16.38	0.689739	0.676683			16.38	0.476538
16.39	0.693447	0.680558			16.39	0.481362
16.4	0.696066	0.683606			16.4	0.486342
16.41	0.697718	0.686077			16.41	0.491227
16.42	0.698666	0.688304			16.42	0.495775
16.43	0.699258	0.690641			16.43	0.49979
16.44	0.699866	0.6934			16.44	0.503155
16.45	0.700823	0.696805			16.45	0.505865
16.46	0.702368	0.70095			16.46	0.508017
16.47	0.704613	0.705785			16.47	0.509805
16.48	0.707523	0.711123			16.48	0.511474
16.49	0.710923	0.716668			16.49	0.513288
16.5	0.714528	0.722058			16.5	0.515478
16.51	0.71799	0.726927			16.51	0.518212
16.52	0.720955	0.730972			16.52	0.521565
16.53	0.723133	0.73401			16.53	0.525513
16.54	0.724349	0.736016			16.54	0.529932
16.55	0.724588	0.737128			16.55	0.53462
16.56	0.723991	0.737626			16.56	0.539321
16.57	0.722838	0.737874			16.57	0.543773
16.58	0.721495	0.738264			16.58	0.547753
16.59	0.720351	0.739141			16.59	0.551116
16.6	0.719757	0.740751			16.6	0.553828
16.61	0.719971	0.743206			16.61	0.555976
16.62	0.721122	0.746459			16.62	0.557751
16.63	0.723193	0.750316			16.63	0.559419
16.64	0.726025	0.754458			16.64	0.561275
16.65	0.729337	0.758494			16.65	0.563595
16.66	0.732775	0.762017			16.66	0.566595
16.67	0.73596	0.764682			16.67	0.570401
16.68	0.738559	0.766264			16.68	0.57503
16.69	0.740344	0.766701			16.69	0.580383
16.7	0.741231	0.766107			16.7	0.586266
16.71	0.741302	0.764747			16.71	0.592405
16.72	0.740787	0.76299			16.72	0.598492
16.73	0.74002	0.761238			16.73	0.604232
16.74	0.73938	0.759857			16.74	0.609394
16.75	0.739225	0.759118			16.75	0.613851
16.76	0.739833	0.759156			16.76	0.617605
16.77	0.741362	0.759952			16.77	0.620788
16.78	0.743823	0.761336			16.78	0.623634
16.79	0.747078	0.763014			16.79	0.626436
16.8	0.750857	0.764619			16.8	0.629492
16.81	0.754798	0.765772			16.81	0.633049
16.82	0.758501	0.766152			16.82	0.637263
16.83	0.761595	0.765559			16.83	0.642169
16.84	0.763801	0.763953			16.84	0.647673
16.85	0.764987	0.761464			16.85	0.653553
16.86	0.765189	0.758371			16.86	0.659497
16.87	0.764608	0.755051			16.87	0.665142
16.88	0.763567	0.751914			16.88	0.670131
16.89	0.762453	0.749341			16.89	0.674179
16.9	0.761649	0.747623			16.9	0.677122
16.91	0.761467	0.746924			16.91	0.67895
16.92	0.762103	0.747263			16.92	0.67981
16.93	0.763602	0.748509			16.93	0.679979
16.94	0.765853	0.750407			16.94	0.679814
16.95	0.768607	0.752613			16.95	0.67969
16.96	0.771505	0.754752			16.96	0.679938
16.97	0.774144	0.756478			16.97	0.680795
16.98	0.776137	0.757539			16.98	0.682371
16.99	0.777186	0.757821			16.99	0.684636
17	0.777136	0.757375			17	0.687428
17.01	0.776008	0.7564			17.01	0.690481
17.02	0.773992	0.75521			17.02	0.693469
17.03	0.771416	0.754176			17.03	0.696068
17.04	0.768683	0.753661			17.04	0.698012
17.05	0.766207	0.753959			17.05	0.699149
17.06	0.764343	0.755251			17.06	0.699475
17.07	0.763334	0.757573			17.07	0.699135
17.08	0.763284	0.760811			17.08	0.698403
17.09	0.764139	0.764712			17.09	0.697631
17.1	0.765702	0.768915			17.1	0.697192
17.11	0.767661	0.773002			17.11	0.69742
17.12	0.769641	0.776566			17.12	0.698563
17.13	0.771265	0.779275			17.13	0.700746
17.14	0.772223	0.780929			17.14	0.703954
17.15	0.772328	0.7815			17.15	0.708036
17.16	0.771555	0.781131			17.16	0.712718
17.17	0.770042	0.780105			17.17	0.717648
17.18	0.768071	0.778793			17.18	0.722443
17.19	0.766009	0.777579			17.19	0.726752
17.2	0.764247	0.776797			17.2	0.730317
17.21	0.763135	0.77667			17.21	0.733016
17.22	0.762927	0.777275			17.22	0.73489
17.23	0.763739	0.778531			17.23	0.736128
17.24	0.765534	0.780207			17.24	0.737034
17.25	0.768126	0.78196			17.25	0.737966
17.26	0.771199	0.783384			17.26	0.73927
17.27	0.774352	0.784088			17.27	0.741225
17.28	0.77716	0.783758			17.28	0.743986
17.29	0.779241	0.782221			17.29	0.747567
17.3	0.780323	0.779483			17.3	0.751827
17.31	0.780289	0.775724			17.31	0.756489
17.32	0.7792	0.771268			17.32	0.761179
17.33	0.77728	0.766528			17.33	0.765482
17.34	0.774868	0.761935			17.34	0.769011
17.35	0.772358	0.757873			17.35	0.771476
17.36	0.770125	0.754626			17.36	0.772737
17.37	0.768466	0.752341			17.37	0.772834
17.38	0.767548	0.751015			17.38	0.77198
17.39	0.767388	0.750503			17.39	0.770522
17.4	0.767848	0.750543			17.4	0.768879
17.41	0.768657	0.750804			17.41	0.767469
17.42	0.769454	0.750938			17.42	0.766647
17.43	0.76985	0.75065			17.43	0.766648
17.44	0.769495	0.749749			17.44	0.767559
17.45	0.768145	0.748188			17.45	0.769308
17.46	0.765707	0.746076			17.46	0.771673
17.47	0.762262	0.743657			17.47	0.774327
17.48	0.758051	0.741272			17.48	0.77688
17.49	0.753428	0.739293			17.49	0.778955
17.5	0.748806	0.738073			17.5	0.78025
17.51	0.744581	0.737884			17.51	0.780601
17.52	0.741082	0.738886			17.52	0.780009
17.53	0.73852	0.741101			17.53	0.778647
17.54	0.736965	0.744408			17.54	0.776823
17.55	0.736341	0.748554			17.55	0.774925
17.56	0.736434	0.753189			17.56	0.773355
17.57	0.736933	0.757907			17.57	0.772458
17.58	0.737472	0.76231			17.58	0.772472
17.59	0.737692	0.766066			17.59	0.77349
17.6	0.737305	0.768968			17.6	0.775443
17.61	0.736143	0.770969			17.61	0.778111
17.62	0.734191	0.772184			17.62	0.781146
17.63	0.731586	0.772869			17.63	0.784126
17.64	0.728595	0.773362			17.64	0.786618
17.65	0.725559	0.774024			17.65	0.788248
17.66	0.722839	0.775167			17.66	0.788767
17.67	0.720749	0.777001			17.67	0.788094
17.68	0.719516	0.779593			17.68	0.786329
17.69	0.719238	0.782854			17.69	0.783732
17.7	0.719875	0.786543			17.7	0.780668
17.71	0.721251	0.790302			17.71	0.777541
17.72	0.723078	0.793708			17.72	0.774721
17.73	0.724996	0.796343			17.73	0.772483
17.74	0.726632	0.797862			17.74	0.770964
17.75	0.727656	0.798062			17.75	0.770144
17.76	0.727843	0.796922			17.76	0.769853
17.77	0.727111	0.794602			17.77	0.769794
17.78	0.725539	0.79142			17.78	0.769596
17.79	0.723349	0.787791			17.79	0.768881
17.8	0.720865	0.784152			17.8	0.76733
17.81	0.718454	0.780899			17.81	0.764746
17.82	0.716468	0.778321			17.82	0.761093
17.83	0.715183	0.776561			17.83	0.756509
17.84	0.714762	0.775604			17.84	0.751278
17.85	0.715232	0.775279			17.85	0.745781
17.86	0.716479	0.775291			17.86	0.740435
17.87	0.718266	0.775269			17.87	0.735626
17.88	0.720266	0.774832			17.88	0.731653
17.89	0.722114	0.773652			17.89	0.728694
17.9	0.723463	0.771524			17.9	0.726784
17.91	0.724049	0.768397			17.91	0.725814
17.92	0.723739	0.764388			17.92	0.725554
17.93	0.722551	0.759761			17.93	0.725684
17.94	0.720656	0.754871			17.94	0.725851
17.95	0.718342	0.750106			17.95	0.725722
17.96	0.715962	0.745819			17.96	0.725049
17.97	0.713869	0.742273			17.97	0.723708
17.98	0.712364	0.739605			17.98	0.721727
17.99	0.711645	0.737805			17.99	0.719276
18	0.711778	0.736719			18	0.716637
18.01	0.712689	0.736075			18.01	0.714148
18.02	0.714173	0.73552			18.02	0.712149
18.03	0.715921	0.734682			18.03	0.710922
18.04	0.717569	0.733227			18.04	0.710648
18.05	0.718755	0.730924			18.05	0.71138
18.06	0.719179	0.727684			18.06	0.71303
18.07	0.718662	0.723578			18.07	0.71538
18.08	0.717172	0.718822			18.08	0.718109
18.09	0.714839	0.713735			18.09	0.720834
18.1	0.711921	0.708685			18.1	0.723168
18.11	0.708762	0.704028			18.11	0.724782
18.12	0.705732	0.700052			18.12	0.725465
18.13	0.703161	0.69694			18.13	0.725155
18.14	0.701297	0.694744			18.14	0.723953
18.15	0.700264	0.693387			18.15	0.722098
18.16	0.700051	0.692672			18.16	0.719928
18.17	0.700512	0.692314			18.17	0.71781
18.18	0.701389	0.691986			18.18	0.71608
18.19	0.70235	0.691375			18.19	0.714993
18.2	0.703046	0.690235			18.2	0.714678
18.21	0.703164	0.688433			18.21	0.715123
18.22	0.702488	0.685975			18.22	0.716175
18.23	0.700939	0.683003			18.23	0.717566
18.24	0.698585	0.679772			18.24	0.71895
18.25	0.695636	0.676602			18.25	0.719961
18.26	0.692396	0.673823			18.26	0.720276
18.27	0.689219	0.671728			18.27	0.719675
18.28	0.686442	0.670525			18.28	0.718081
18.29	0.684338	0.670313			18.29	0.715578
18.3	0.683076	0.671068			18.3	0.712394
18.31	0.682699	0.672645			18.31	0.708857
18.32	0.683118	0.674796			18.32	0.705344
18.33	0.684128	0.677205			18.33	0.70221
18.34	0.685434	0.679536			18.34	0.69974
18.35	0.686698	0.681482			18.35	0.698104
18.36	0.687595	0.682822			18.36	0.697339
18.37	0.687864	0.683456			18.37	0.697341
18.38	0.687361	0.683427			18.38	0.697881
18.39	0.686083	0.68291			18.39	0.69864
18.4	0.68417	0.682182			18.4	0.699259
18.41	0.681878	0.68157			18.41	0.699393
18.42	0.679534	0.681395			18.42	0.698775
18.43	0.677484	0.681924			18.43	0.697261
18.44	0.676033	0.683329			18.44	0.694858
18.45	0.675406	0.685659			18.45	0.691719
18.46	0.675717	0.688835			18.46	0.688116
18.47	0.676952	0.692656			18.47	0.684386
18.48	0.678973	0.696827			18.48	0.680874
18.49	0.681539	0.700998			18.49	0.677876
18.5	0.684336	0.704818			18.5	0.675596
18.51	0.687029	0.707997			18.51	0.674113
18.52	0.689312	0.710352			18.52	0.673378
18.53	0.690964	0.711842			18.53	0.673215
18.54	0.69189	0.71258			18.54	0.673351
18.55	0.692135	0.712805			18.55	0.673458
18.56	0.691878	0.712841			18.56	0.673205
18.57	0.6914	0.713039			18.57	0.672316
18.58	0.69103	0.713716			18.58	0.67062
18.59	0.691092	0.715104			18.59	0.668083
18.6	0.69185	0.717313			18.6	0.664814
18.61	0.69347	0.720315			18.61	0.661046
18.62	0.695994	0.723943			18.62	0.657089
18.63	0.69933	0.727911			18.63	0.653283
18.64	0.703266	0.731856			18.64	0.649938
18.65	0.707493	0.735393			18.65	0.647295
18.66	0.711652	0.738177			18.66	0.645486
18.67	0.715386	0.739964			18.67	0.644525
18.68	0.718402	0.740657			18.68	0.644305
18.69	0.720522	0.740324			18.69	0.644616
18.7	0.721719	0.739183			18.7	0.645174
18.71	0.722116	0.737565			18.71	0.645669
18.72	0.721974	0.735851			18.72	0.645812
18.73	0.721635	0.73441			18.73	0.645391
18.74	0.721468	0.733539			18.74	0.644303
18.75	0.721812	0.733419			18.75	0.642581
18.76	0.722918	0.734093			18.76	0.640382
18.77	0.724918	0.735459			18.77	0.637963
18.78	0.72781	0.737288			18.78	0.635633
18.79	0.73145	0.739262			18.79	0.633706
18.8	0.735584	0.741021			18.8	0.63245
18.81	0.739877	0.742233			18.81	0.632053
18.82	0.743971	0.742647			18.82	0.632597
18.83	0.747544	0.742148			18.83	0.634049
18.84	0.750368	0.740776			18.84	0.636264
18.85	0.752355	0.738724			18.85	0.639008
18.86	0.753575	0.736301			18.86	0.641988
18.87	0.754244	0.733879			18.87	0.644898
18.88	0.754685	0.731833			18.88	0.647465
18.89	0.755273	0.73048			18.89	0.649502
18.9	0.756369	0.730037			18.9	0.650941
18.91	0.758265	0.730591			18.91	0.651843
18.92	0.76114	0.732087			18.92	0.652393
18.93	0.765029	0.734339			18.93	0.652864
18.94	0.769817	0.737052			18.94	0.653573
18.95	0.775248	0.739869			18.95	0.654826
18.96	0.780958	0.742422			18.96	0.656873
18.97	0.786524	0.744397			18.97	0.659872
18.98	0.791528	0.745589			18.98	0.663865
18.99	0.795621	0.745935			18.99	0.668771
19	0.798589	0.745533			19	0.67439
19.01	0.800386	0.744615			19.01	0.68043
19.02	0.801144	0.743512			19.02	0.686543
19.03	0.801142	0.742587			19.03	0.692375
19.04	0.800757	0.742182			19.04	0.697623
19.05	0.800392	0.742556			19.05	0.702086
19.06	0.800404	0.743854			19.06	0.705702
19.07	0.801051	0.746081			19.07	0.708558
19.08	0.802447	0.749103			19.08	0.710874
19.09	0.804549	0.75266			19.09	0.71296
19.1	0.807163	0.756409			19.1	0.715159
19.11	0.809974	0.759971			19.11	0.717788
19.12	0.812599	0.762994			19.12	0.72108
19.13	0.814654	0.765216			19.13	0.725149
19.14	0.815821	0.766513			19.14	0.729968
19.15	0.815917	0.766922			19.15	0.735365
19.16	0.814926	0.766638			19.16	0.741049
19.17	0.813012	0.765978			19.17	0.746641
19.18	0.81049	0.765323			19.18	0.751741
19.19	0.807772	0.765058			19.19	0.755985
19.2	0.805303	0.765509			19.2	0.759115
19.21	0.803491	0.766898			19.21	0.761025
19.22	0.802652	0.769311			19.22	0.761784
19.23	0.80297	0.772684			19.23	0.761622
19.24	0.804476	0.776815			19.24	0.760886
19.25	0.807045	0.781389			19.25	0.759984
19.26	0.810417	0.786024			19.26	0.759309
19.27	0.814231	0.79033			19.27	0.759183
19.28	0.818084	0.793973			19.28	0.759803
19.29	0.821587	0.796738			19.29	0.761221
19.3	0.824441	0.798566			19.3	0.763331
19.31	0.82648	0.799568			19.31	0.765893
19.32	0.827709	0.800003			19.32	0.768565
19.33	0.828296	0.800232			19.33	0.770962
19.34	0.828542	0.800652			19.34	0.77272
19.35	0.82882	0.801631			19.35	0.773563
19.36	0.829511	0.803452			19.36	0.773358
19.37	0.830932	0.806264			19.37	0.772136
19.38	0.83329	0.810064			19.38	0.770097
19.39	0.836642	0.814695			19.39	0.767562
19.4	0.840881	0.819863			19.4	0.764928
19.41	0.845751	0.825179			19.41	0.762591
19.42	0.850871	0.830215			19.42	0.760893
19.43	0.855798	0.834578			19.43	0.760063
19.44	0.860088	0.837973			19.44	0.760197
19.45	0.863374	0.840261			19.45	0.761237
19.46	0.865433	0.841485			19.46	0.762988
19.47	0.866226	0.841862			19.47	0.765142
19.48	0.865909	0.841744			19.48	0.76733
19.49	0.864804	0.841554			19.49	0.769179
19.5	0.863343	0.841713			19.5	0.770375
19.51	0.861992	0.842575			19.51	0.770725
19.52	0.861184	0.844369			19.52	0.770194
19.53	0.861246	0.847172			19.53	0.768907
19.54	0.862363	0.850891			19.54	0.767134
19.55	0.864555	0.85528			19.55	0.765238
19.56	0.867673	0.859977			19.56	0.763617
19.57	0.871429	0.86455			19.57	0.762638
19.58	0.875438	0.868579			19.58	0.762584
19.59	0.879283	0.87172			19.59	0.763619
19.6	0.882583	0.873772			19.6	0.765761
19.61	0.88507	0.87472			19.61	0.768884
19.62	0.886632	0.874732			19.62	0.772737
19.63	0.887345	0.874135			19.63	0.776972
19.64	0.887455	0.873351			19.64	0.781201
19.65	0.887332	0.872831			19.65	0.785055
19.66	0.88741	0.872976			19.66	0.788246
19.67	0.888109	0.874078			19.67	0.790622
19.68	0.889766	0.876279			19.68	0.792193
19.69	0.892586	0.879554			19.69	0.793129
19.7	0.896608	0.883709			19.7	0.793729
19.71	0.901695	0.888415			19.71	0.794366
19.72	0.907545	0.893251			19.72	0.795422
19.73	0.91373	0.897775			19.73	0.797223
19.74	0.919755	0.901599			19.74	0.799987
19.75	0.925126	0.904456			19.75	0.803791
19.76	0.929438	0.906254			19.76	0.808554
19.77	0.932437	0.907097			19.77	0.814043
19.78	0.934074	0.907263			19.78	0.819904
19.79	0.934504	0.907156			19.79	0.825705
19.8	0.934062	0.907238			19.8	0.831
19.81	0.933196	0.907947			19.81	0.835407
19.82	0.932389	0.909634			19.82	0.838669
19.83	0.932078	0.912507			19.83	0.8407
19.84	0.932585	0.916603			19.84	0.841608
19.85	0.93407	0.921781			19.85	0.841667
19.86	0.936512	0.927738			19.86	0.84127
19.87	0.939714	0.934052			19.87	0.840861
19.88	0.943332	0.940239			19.88	0.840855
19.89	0.946937	0.945835			19.89	0.841578
19.9	0.950085	0.95047			19.9	0.843218
19.91	0.9524	0.953938			19.91	0.845799
19.92	0.953645	0.956235			19.92	0.849178
19.93	0.953774	0.957556			19.93	0.853071
19.94	0.952942	0.95826			19.94	0.857091
19.95	0.951484	0.958804			19.95	0.860818
19.96	0.949855	0.959654			19.96	0.863868
19.97	0.948555	0.961214			19.97	0.865964
[truncated: 3,002 more rows]

## Sheet: Figure1c
HfTa4C5
energy (eV)	EELS 10atoms (a.u.)		energy (eV)	EELS exp (a.u.)
0	1.12782e-11		1.3047	0.00439497
0.01	8.00147e-05		1.3147	0.0117745
0.02	0.00016023		1.3247	-0.000399619
0.03	0.000240848		1.3347	-0.00927709
0.04	0.000322075		1.3447	-0.00503977
0.05	0.000404123		1.3547	-0.000534628
0.06	0.000487213		1.3647	-0.000365318
0.07	0.000571574		1.3747	0.00164376
0.08	0.000657448		1.3847	-0.00703094
0.09	0.000745092		1.3947	-0.00289686
0.1	0.000834776		1.4047	0.00181155
0.11	0.000926789		1.4147	-0.00109291
0.12	0.00102144		1.4247	-0.000171676
0.13	0.00111904		1.4347	-0.00355543
0.14	0.00121995		1.4447	0.00551652
0.15	0.00132451		1.4547	0.00213471
0.16	0.00143311		1.4647	0.00308797
0.17	0.0015461		1.4747	0.00843037
0.18	0.00166384		1.4847	0.0109263
0.19	0.00178668		1.4947	0.012912
0.2	0.0019149		1.5047	0.0168164
0.21	0.00204868		1.5147	0.0172647
0.22	0.0021881		1.5247	0.00940373
0.23	0.00233301		1.5347	0.0138913
0.24	0.00248305		1.5447	0.0051213
0.25	0.00263747		1.5547	0.0080544
0.26	0.00279518		1.5647	0.0134412
0.27	0.00295458		1.5747	0.0103982
0.28	0.0031136		1.5847	0.00422346
0.29	0.00326975		1.5947	0.00463694
0.3	0.00342021		1.6047	0.0105849
0.31	0.00356208		1.6147	0.00689449
0.32	0.00369267		1.6247	0.0119365
0.33	0.00380988		1.6347	0.00850902
0.34	0.00391247		1.6447	0.00292407
0.35	0.00400036		1.6547	0.00701159
0.36	0.00407461		1.6647	0.0118169
0.37	0.00413738		1.6747	0.0119588
0.38	0.0041916		1.6847	0.0161276
0.39	0.00424063		1.6947	0.0140362
0.4	0.00428796		1.7047	0.0126207
0.41	0.00433687		1.7147	0.0123782
0.42	0.00439025		1.7247	0.0128942
0.43	0.00445046		1.7347	0.0142451
0.44	0.00451934		1.7447	0.0156567
0.45	0.0045982		1.7547	0.021189
0.46	0.00468785		1.7647	0.0173093
0.47	0.00478869		1.7747	0.0262884
0.48	0.0049008		1.7847	0.026009
0.49	0.00502397		1.7947	0.0254511
0.5	0.00515781		1.8047	0.0230315
0.51	0.00530183		1.8147	0.0252777
0.52	0.0054555		1.8247	0.0220279
0.53	0.00561827		1.8347	0.0218703
0.54	0.00578953		1.8447	0.023525
0.55	0.00596857		1.8547	0.0197881
0.56	0.00615447		1.8647	0.019516
0.57	0.00634594		1.8747	0.0177928
0.58	0.00654125		1.8847	0.0127358
0.59	0.00673826		1.8947	0.0117143
0.6	0.00693445		1.9047	0.0130965
0.61	0.00712717		1.9147	0.0137875
0.62	0.00731396		1.9247	0.00908792
0.63	0.00749282		1.9347	0.0145437
0.64	0.00766253		1.9447	0.0130101
0.65	0.0078227		1.9547	0.00991597
0.66	0.00797372		1.9647	0.0135576
0.67	0.00811644		1.9747	0.0176818
0.68	0.00825188		1.9847	0.0115049
0.69	0.00838083		1.9947	0.0154794
0.7	0.00850367		2.0047	0.0197558
0.71	0.0086203		2.0147	0.0136955
0.72	0.00873036		2.0247	0.0178435
0.73	0.00883354		2.0347	0.0203465
0.74	0.00892993		2.0447	0.0114791
0.75	0.00902041		2.0547	0.0123114
0.76	0.00910677		2.0647	0.0159382
0.77	0.00919164		2.0747	0.0136677
0.78	0.00927828		2.0847	0.0204389
0.79	0.00937022		2.0947	0.0116888
0.8	0.00947082		2.1047	0.00711399
0.81	0.00958295		2.1147	0.0057873
0.82	0.00970874		2.1247	0.00426283
0.83	0.00984945		2.1347	0.0138191
0.84	0.0100055		2.1447	0.0167323
0.85	0.0101766		2.1547	0.0137456
0.86	0.0103619		2.1647	0.0102986
0.87	0.0105605		2.1747	0.00389904
0.88	0.0107717		2.1847	0.0105957
0.89	0.0109952		2.1947	0.0140351
0.9	0.0112316		2.2047	0.0159274
0.91	0.0114819		2.2147	0.0139901
0.92	0.0117479		2.2247	0.0193187
0.93	0.0120316		2.2347	0.0253361
0.94	0.0123351		2.2447	0.0276003
0.95	0.0126596		2.2547	0.0213952
0.96	0.0130059		2.2647	0.0234688
0.97	0.0133733		2.2747	0.0137869
0.98	0.0137601		2.2847	0.0133875
0.99	0.0141634		2.2947	0.022276
1	0.0145795		2.3047	0.022354
1.01	0.0150044		2.3147	0.0205384
1.02	0.0154346		2.3247	0.0302996
1.03	0.0158672		2.3347	0.0310291
1.04	0.0163012		2.3447	0.0290863
1.05	0.0167371		2.3547	0.0212941
1.06	0.0171772		2.3647	0.0255889
1.07	0.0176249		2.3747	0.0265154
1.08	0.0180836		2.3847	0.0276607
1.09	0.0185562		2.3947	0.0312181
1.1	0.0190442		2.4047	0.0262158
1.11	0.0195466		2.4147	0.0299717
1.12	0.0200606		2.4247	0.0303751
1.13	0.0205811		2.4347	0.0300398
1.14	0.0211021		2.4447	0.0260944
1.15	0.0216177		2.4547	0.0247912
1.16	0.022123		2.4647	0.0208465
1.17	0.0226163		2.4747	0.0313132
1.18	0.0230988		2.4847	0.0292038
1.19	0.0235753		2.4947	0.0240825
1.2	0.0240534		2.5047	0.0299409
1.21	0.0245424		2.5147	0.0291014
1.22	0.0250512		2.5247	0.0280648
1.23	0.0255874		2.5347	0.0316668
1.24	0.0261553		2.5447	0.0383169
1.25	0.0267553		2.5547	0.0332291
1.26	0.0273833		2.5647	0.036335
1.27	0.0280314		2.5747	0.032346
1.28	0.0286882		2.5847	0.0439265
1.29	0.029341		2.5947	0.0438811
1.3	0.0299777		2.6047	0.0481205
1.31	0.0305887		2.6147	0.0491311
1.32	0.0311688		2.6247	0.0380025
1.33	0.0317184		2.6347	0.038887
1.34	0.032243		2.6447	0.033798
1.35	0.032752		2.6547	0.0335097
1.36	0.0332565		2.6647	0.0353842
1.37	0.0337667		2.6747	0.0388352
1.38	0.0342893		2.6847	0.0393062
1.39	0.034826		2.6947	0.0432378
1.4	0.0353718		2.7047	0.0458636
1.41	0.0359162		2.7147	0.0430624
1.42	0.0364436		2.7247	0.0448473
1.43	0.0369364		2.7347	0.0465426
1.44	0.0373778		2.7447	0.0447358
1.45	0.0377548		2.7547	0.0448272
1.46	0.0380613		2.7647	0.0472834
1.47	0.0382993		2.7747	0.05
1.48	0.0384788		2.7847	0.0481535
1.49	0.0386158		2.7947	0.0483456
1.5	0.0387299		2.8047	0.0470692
1.51	0.0388405		2.8147	0.0437876
1.52	0.038964		2.8247	0.0430505
1.53	0.0391111		2.8347	0.0443355
1.54	0.039286		2.8447	0.0441087
1.55	0.0394856		2.8547	0.0434959
1.56	0.0397013		2.8647	0.0360392
1.57	0.0399205		2.8747	0.0394968
1.58	0.0401295		2.8847	0.038359
1.59	0.0403168		2.8947	0.0430339
1.6	0.0404756		2.9047	0.0410463
1.61	0.040606		2.9147	0.0367974
1.62	0.0407152		2.9247	0.0436642
1.63	0.0408165		2.9347	0.0337729
1.64	0.0409279		2.9447	0.0330653
1.65	0.0410687		2.9547	0.0365327
1.66	0.0412574		2.9647	0.0299817
1.67	0.0415089		2.9747	0.0322743
1.68	0.041833		2.9847	0.0366784
1.69	0.0422336		2.9947	0.0345342
1.7	0.0427083		3.0047	0.0311828
1.71	0.043249		3.0147	0.024447
1.72	0.0438439		3.0247	0.0268352
1.73	0.0444785		3.0347	0.0249412
1.74	0.045139		3.0447	0.0293995
1.75	0.0458147		3.0547	0.0245668
1.76	0.0465002		3.0647	0.0252544
1.77	0.0471973		3.0747	0.0225412
1.78	0.0479149		3.0847	0.0220549
1.79	0.0486681		3.0947	0.0278135
1.8	0.049476		3.1047	0.0258642
1.81	0.050359		3.1147	0.0260776
1.82	0.0513358		3.1247	0.0361686
1.83	0.052421		3.1347	0.0340858
1.84	0.0536228		3.1447	0.0366903
1.85	0.0549421		3.1547	0.0381302
1.86	0.0563717		3.1647	0.0419361
1.87	0.0578969		3.1747	0.0467948
1.88	0.0594967		3.1847	0.0421286
1.89	0.0611463		3.1947	0.0437922
1.9	0.0628206		3.2047	0.0426968
1.91	0.064498		3.2147	0.0454793
1.92	0.0661644		3.2247	0.0442398
1.93	0.0678157		3.2347	0.0398692
1.94	0.0694587		3.2447	0.050193
1.95	0.0711096		3.2547	0.0533365
1.96	0.0727907		3.2647	0.0491853
1.97	0.0745245		3.2747	0.0573225
1.98	0.076329		3.2847	0.0614242
1.99	0.0782124		3.2947	0.054513
2	0.0801693		3.3047	0.0543523
2.01	0.0821792		3.3147	0.0558578
2.02	0.0842079		3.3247	0.0551971
2.03	0.0862104		3.3347	0.0622545
2.04	0.088137		3.3447	0.0657954
2.05	0.0899413		3.3547	0.0703076
2.06	0.0915885		3.3647	0.0640054
2.07	0.0930616		3.3747	0.0678581
2.08	0.0943655		3.3847	0.0703363
2.09	0.0955266		3.3947	0.0706967
2.1	0.0965879		3.4047	0.0730051
2.11	0.0976013		3.4147	0.0769089
2.12	0.0986188		3.4247	0.0808662
2.13	0.0996832		3.4347	0.084913
2.14	0.100822		3.4447	0.0841128
2.15	0.102044		3.4547	0.0863185
2.16	0.103338		3.4647	0.0865493
2.17	0.104677		3.4747	0.0868468
2.18	0.106025		3.4847	0.0945402
2.19	0.107345		3.4947	0.0889374
2.2	0.108606		3.5047	0.0909259
2.21	0.109794		3.5147	0.0866431
2.22	0.110916		3.5247	0.0896388
2.23	0.112001		3.5347	0.0949189
2.24	0.113097		3.5447	0.10097
2.25	0.11426		3.5547	0.0962569
2.26	0.115548		3.5647	0.0997199
2.27	0.117013		3.5747	0.109135
2.28	0.118688		3.5847	0.10846
2.29	0.120586		3.5947	0.101521
2.3	0.122693		3.6047	0.0986097
2.31	0.124973		3.6147	0.0997665
2.32	0.127365		3.6247	0.105568
2.33	0.129795		3.6347	0.0972755
2.34	0.132183		3.6447	0.103254
2.35	0.134456		3.6547	0.112982
2.36	0.136557		3.6647	0.113559
2.37	0.138456		3.6747	0.116742
2.38	0.140151		3.6847	0.112999
2.39	0.141663		3.6947	0.113116
2.4	0.143033		3.7047	0.120572
2.41	0.1443		3.7147	0.122491
2.42	0.145494		3.7247	0.123857
2.43	0.146623		3.7347	0.126937
2.44	0.147663		3.7447	0.132545
2.45	0.148559		3.7547	0.133175
2.46	0.149235		3.7647	0.130154
2.47	0.149601		3.7747	0.130645
2.48	0.14957		3.7847	0.126095
2.49	0.14908		3.7947	0.128416
2.5	0.148103		3.8047	0.130629
2.51	0.146653		3.8147	0.13279
2.52	0.144789		3.8247	0.128118
2.53	0.142599		3.8347	0.130805
2.54	0.140191		3.8447	0.137648
2.55	0.137676		3.8547	0.135892
2.56	0.13515		3.8647	0.140306
2.57	0.132688		3.8747	0.133363
2.58	0.130331		3.8847	0.132654
2.59	0.128094		3.8947	0.136141
2.6	0.125964		3.9047	0.139407
2.61	0.12391		3.9147	0.139645
2.62	0.121893		3.9247	0.145374
2.63	0.119875		3.9347	0.145989
2.64	0.117835		3.9447	0.14968
2.65	0.115767		3.9547	0.140569
2.66	0.113689		3.9647	0.149784
2.67	0.111636		3.9747	0.152079
2.68	0.109658		3.9847	0.147764
2.69	0.107809		3.9947	0.149329
2.7	0.106138		4.0047	0.151128
2.71	0.104688		4.0147	0.152572
2.72	0.103486		4.0247	0.150126
2.73	0.10254		4.0347	0.151187
2.74	0.10184		4.0447	0.153922
2.75	0.101361		4.0547	0.156347
2.76	0.101062		4.0647	0.152363
2.77	0.100891		4.0747	0.155622
2.78	0.100794		4.0847	0.157924
2.79	0.10072		4.0947	0.156941
2.8	0.10063		4.1047	0.158401
2.81	0.100499		4.1147	0.156214
2.82	0.100325		4.1247	0.153683
2.83	0.100122		4.1347	0.158701
2.84	0.0999194		4.1447	0.159196
2.85	0.0997526		4.1547	0.163398
2.86	0.0996562		4.1647	0.162451
2.87	0.0996553		4.1747	0.164233
2.88	0.0997597		4.1847	0.161933
2.89	0.0999601		4.1947	0.16084
2.9	0.100228		4.2047	0.164996
2.91	0.100517		4.2147	0.169314
2.92	0.100769		4.2247	0.171352
2.93	0.100925		4.2347	0.172605
2.94	0.100928		4.2447	0.173089
2.95	0.100741		4.2547	0.171824
2.96	0.100345		4.2647	0.175737
2.97	0.0997478		4.2747	0.176736
2.98	0.0989811		4.2847	0.175224
2.99	0.098092		4.2947	0.168528
3	0.0971355		4.3047	0.173042
3.01	0.0961646		4.3147	0.172508
3.02	0.095222		4.3247	0.175967
3.03	0.0943335		4.3347	0.169441
3.04	0.0935057		4.3447	0.177031
3.05	0.092726		4.3547	0.187796
3.06	0.0919663		4.3647	0.180101
3.07	0.0911892		4.3747	0.181454
3.08	0.0903558		4.3847	0.18392
3.09	0.0894338		4.3947	0.187727
3.1	0.0884046		4.4047	0.185784
3.11	0.0872671		4.4147	0.183988
3.12	0.0860389		4.4247	0.190201
3.13	0.0847525		4.4347	0.185821
3.14	0.08345		4.4447	0.195529
3.15	0.0821756		4.4547	0.202768
3.16	0.0809695		4.4647	0.201454
3.17	0.0798616		4.4747	0.20331
3.18	0.0788684		4.4847	0.193234
3.19	0.0779915		4.4947	0.193315
3.2	0.077218		4.5047	0.193798
3.21	0.0765227		4.5147	0.201902
3.22	0.0758729		4.5247	0.194339
3.23	0.0752332		4.5347	0.197442
3.24	0.0745717		4.5447	0.200398
3.25	0.0738658		4.5547	0.200356
3.26	0.0731056		4.5647	0.20388
3.27	0.072296		4.5747	0.204741
3.28	0.0714555		4.5847	0.203817
3.29	0.0706122		4.5947	0.206807
3.3	0.0697993		4.6047	0.205705
3.31	0.0690498		4.6147	0.209416
3.32	0.0683911		4.6247	0.202332
3.33	0.0678424		4.6347	0.202848
3.34	0.0674118		4.6447	0.202045
3.35	0.067096		4.6547	0.197224
3.36	0.0668809		4.6647	0.207344
3.37	0.0667437		4.6747	0.210771
3.38	0.0666564		4.6847	0.217107
3.39	0.0665896		4.6947	0.207596
3.4	0.0665176		4.7047	0.207661
3.41	0.066423		4.7147	0.211231
3.42	0.0662992		4.7247	0.207822
3.43	0.066152		4.7347	0.212213
3.44	0.0659984		4.7447	0.216509
3.45	0.0658634		4.7547	0.215124
3.46	0.0657754		4.7647	0.212743
3.47	0.0657616		4.7747	0.216964
3.48	0.0658438		4.7847	0.219484
3.49	0.0660346		4.7947	0.219164
3.5	0.0663355		4.8047	0.228137
3.51	0.0667364		4.8147	0.226014
3.52	0.0672154		4.8247	0.227273
3.53	0.0677418		4.8347	0.222921
3.54	0.0682791		4.8447	0.223344
3.55	0.06879		4.8547	0.219017
3.56	0.0692418		4.8647	0.218277
3.57	0.0696114		4.8747	0.216565
3.58	0.069889		4.8847	0.223043
3.59	0.0700796		4.8947	0.22895
3.6	0.0702008		4.9047	0.226883
3.61	0.0702788		4.9147	0.231908
3.62	0.0703428		4.9247	0.222372
3.63	0.0704187		4.9347	0.227705
3.64	0.0705237		4.9447	0.229076
3.65	0.0706626		4.9547	0.228746
3.66	0.0708262		4.9647	0.229625
3.67	0.0709922		4.9747	0.225867
3.68	0.0711282		4.9847	0.220446
3.69	0.0711969		4.9947	0.222818
3.7	0.0711628		5.0047	0.219048
3.71	0.0709983		5.0147	0.216443
3.72	0.0706897		5.0247	0.21612
3.73	0.0702399		5.0347	0.217471
3.74	0.0696681		5.0447	0.217882
3.75	0.0690062		5.0547	0.22485
3.76	0.0682942		5.0647	0.22753
3.77	0.0675726		5.0747	0.228505
3.78	0.0668774		5.0847	0.23522
3.79	0.0662349		5.0947	0.227287
3.8	0.065659		5.1047	0.229573
3.81	0.0651506		5.1147	0.230183
3.82	0.064698		5.1247	0.230512
3.83	0.0642801		5.1347	0.228512
3.84	0.0638706		5.1447	0.233664
3.85	0.0634427		5.1547	0.229203
3.86	0.0629746		5.1647	0.233397
3.87	0.0624538		5.1747	0.233327
3.88	0.0618795		5.1847	0.234099
3.89	0.0612631		5.1947	0.237584
3.9	0.0606262		5.2047	0.232818
3.91	0.0599966		5.2147	0.233079
3.92	0.0594045		5.2247	0.238843
3.93	0.0588771		5.2347	0.236949
3.94	0.0584359		5.2447	0.227653
3.95	0.0580938		5.2547	0.230604
3.96	0.0578538		5.2647	0.244303
3.97	0.0577088		5.2747	0.240335
3.98	0.0576427		5.2847	0.238449
3.99	0.0576323		5.2947	0.244457
4	0.0576506		5.3047	0.234946
4.01	0.0576708		5.3147	0.233394
4.02	0.0576697		5.3247	0.230044
4.03	0.0576327		5.3347	0.23653
4.04	0.0575549		5.3447	0.232696
4.05	0.0574428		5.3547	0.237785
4.06	0.0573125		5.3647	0.24399
4.07	0.0571864		5.3747	0.235354
4.08	0.0570894		5.3847	0.237909
4.09	0.0570447		5.3947	0.241526
4.1	0.0570699		5.4047	0.242397
4.11	0.0571741		5.4147	0.246245
4.12	0.0573567		5.4247	0.240844
4.13	0.0576069		5.4347	0.247572
4.14	0.0579046		5.4447	0.249574
4.15	0.0582229		5.4547	0.246002
4.16	0.0585312		5.4647	0.247208
4.17	0.0588005		5.4747	0.242968
4.18	0.0590069		5.4847	0.245602
4.19	0.0591365		5.4947	0.244114
4.2	0.0591874		5.5047	0.244761
4.21	0.0591699		5.5147	0.243332
4.22	0.0591043		5.5247	0.239039
4.23	0.0590175		5.5347	0.236987
4.24	0.0589376		5.5447	0.2422
4.25	0.0588893		5.5547	0.240311
4.26	0.0588904		5.5647	0.23857
4.27	0.0589486		5.5747	0.244996
4.28	0.0590608		5.5847	0.244567
4.29	0.0592136		5.5947	0.247213
4.3	0.0593854		5.6047	0.244114
4.31	0.0595498		5.6147	0.242623
4.32	0.0596801		5.6247	0.244049
4.33	0.0597544		5.6347	0.252209
4.34	0.0597596		5.6447	0.247668
4.35	0.0596941		5.6547	0.244399
4.36	0.0595686		5.6647	0.25485
4.37	0.0594041		5.6747	0.255146
4.38	0.0592285		5.6847	0.248119
4.39	0.059072		5.6947	0.241155
4.4	0.0589622		5.7047	0.248684
4.41	0.0589207		5.7147	0.243366
4.42	0.0589599		5.7247	0.250942
4.43	0.0590816		5.7347	0.240652
4.44	0.0592766		5.7447	0.23688
4.45	0.0595265		5.7547	0.244868
4.46	0.0598057		5.7647	0.247558
4.47	0.0600851		5.7747	0.245092
4.48	0.0603369		5.7847	0.242098
4.49	0.060539		5.7947	0.242331
4.5	0.060679		5.8047	0.245812
4.51	0.0607561		5.8147	0.250449
4.52	0.0607818		5.8247	0.248191
4.53	0.0607768		5.8347	0.253672
4.54	0.0607677		5.8447	0.257277
4.55	0.0607819		5.8547	0.247986
4.56	0.060843		5.8647	0.250947
4.57	0.060967		5.8747	0.245658
4.58	0.0611597		5.8847	0.245617
4.59	0.0614154		5.8947	0.24161
4.6	0.0617178		5.9047	0.250526
4.61	0.0620416		5.9147	0.254451
4.62	0.0623566		5.9247	0.253175
4.63	0.0626317		5.9347	0.259213
4.64	0.0628406		5.9447	0.259766
4.65	0.0629663		5.9547	0.263263
4.66	0.0630045		5.9647	0.261642
4.67	0.0629643		5.9747	0.261195
4.68	0.0628671		5.9847	0.263188
4.69	0.0627425		5.9947	0.263035
4.7	0.0626238		6.0047	0.268601
4.71	0.0625428		6.0147	0.2599
4.72	0.062525		6.0247	0.26396
4.73	0.0625869		6.0347	0.264353
4.74	0.0627338		6.0447	0.258937
4.75	0.0629597		6.0547	0.261875
4.76	0.0632478		6.0647	0.265743
4.77	0.0635739		6.0747	0.269177
4.78	0.0639097		6.0847	0.265892
4.79	0.0642273		6.0947	0.267476
4.8	0.0645046		6.1047	0.256826
4.81	0.0647288		6.1147	0.265683
4.82	0.0648998		6.1247	0.267336
4.83	0.0650295		6.1347	0.2652
4.84	0.0651403		6.1447	0.263756
4.85	0.0652613		6.1547	0.268402
4.86	0.0654227		6.1647	0.272024
4.87	0.0656517		6.1747	0.260806
4.88	0.0659681		6.1847	0.26483
4.89	0.0663811		6.1947	0.265179
4.9	0.0668878		6.2047	0.266788
4.91	0.0674734		6.2147	0.264722
4.92	0.0681123		6.2247	0.268726
4.93	0.0687711		6.2347	0.271353
4.94	0.0694134		6.2447	0.263241
4.95	0.0700046		6.2547	0.270086
4.96	0.0705181		6.2647	0.270241
4.97	0.0709394		6.2747	0.270001
4.98	0.0712688		6.2847	0.272597
4.99	0.0715215		6.2947	0.269791
5	0.0717241		6.3047	0.271241
5.01	0.0719101		6.3147	0.268984
5.02	0.0721134		6.3247	0.276334
5.03	0.0723631		6.3347	0.27124
5.04	0.0726781		6.3447	0.276359
5.05	0.0730649		6.3547	0.269563
5.06	0.073516		6.3647	0.270996
5.07	0.0740112		6.3747	0.271153
5.08	0.0745208		6.3847	0.281909
5.09	0.0750101		6.3947	0.277713
5.1	0.0754457		6.4047	0.268476
5.11	0.0758016		6.4147	0.275812
5.12	0.0760644		6.4247	0.278869
5.13	0.0762364		6.4347	0.278336
5.14	0.0763357		6.4447	0.279673
5.15	0.076393		6.4547	0.272455
5.16	0.0764467		6.4647	0.274309
5.17	0.0765366		6.4747	0.271192
5.18	0.0766979		6.4847	0.271503
5.19	0.0769559		6.4947	0.271792
5.2	0.0773231		6.5047	0.267931
5.21	0.0777969		6.5147	0.274364
5.22	0.0783602		6.5247	0.274876
5.23	0.0789837		6.5347	0.279377
5.24	0.0796295		6.5447	0.276217
5.25	0.0802566		6.5547	0.280748
5.26	0.0808278		6.5647	0.287108
5.27	0.0813158		6.5747	0.285545
5.28	0.0817079		6.5847	0.283061
5.29	0.0820089		6.5947	0.28719
5.3	0.0822395		6.6047	0.279241
5.31	0.0824325		6.6147	0.283196
5.32	0.0826267		6.6247	0.283019
5.33	0.0828598		6.6347	0.282718
5.34	0.083162		6.6447	0.281387
5.35	0.0835512		6.6547	0.285107
5.36	0.0840294		6.6647	0.287038
5.37	0.0845826		6.6747	0.285285
5.38	0.085182		6.6847	0.277763
5.39	0.0857882		6.6947	0.2816
5.4	0.0863572		6.7047	0.283205
5.41	0.0868477		6.7147	0.287484
5.42	0.0872281		6.7247	0.281726
5.43	0.0874833		6.7347	0.277241
5.44	0.0876172		6.7447	0.286256
5.45	0.0876527		6.7547	0.282591
5.46	0.0876277		6.7647	0.286915
5.47	0.0875888		6.7747	0.280809
5.48	0.0875834		6.7847	0.286369
5.49	0.087653		6.7947	0.291205
5.5	0.0878271		6.8047	0.285923
5.51	0.0881195		6.8147	0.284432
5.52	0.0885265		6.8247	0.289982
5.53	0.0890282		6.8347	0.29878
5.54	0.089591		6.8447	0.291316
5.55	0.0901728		6.8547	0.291966
5.56	0.0907296		6.8647	0.290948
5.57	0.0912233		6.8747	0.287922
5.58	0.0916285		6.8847	0.288302
5.59	0.0919369		6.8947	0.295171
5.6	0.09216		6.9047	0.293595
5.61	0.092326		6.9147	0.28344
5.62	0.0924751		6.9247	0.285588
5.63	0.0926523		6.9347	0.286262
5.64	0.0928995		6.9447	0.28865
5.65	0.0932484		6.9547	0.287165
5.66	0.0937159		6.9647	0.296172
5.67	0.0943007		6.9747	0.295314
5.68	0.0949833		6.9847	0.28788
5.69	0.0957278		6.9947	0.29456
5.7	0.0964865		7.0047	0.295777
5.71	0.0972072		7.0147	0.29251
5.72	0.0978409		7.0247	0.289879
5.73	0.0983503		7.0347	0.292586
5.74	0.0987169		7.0447	0.293171
5.75	0.0989438		7.0547	0.286733
5.76	0.0990557		7.0647	0.290864
5.77	0.0990937		7.0747	0.289833
5.78	0.0991078		7.0847	0.294032
5.79	0.0991483		7.0947	0.291842
5.8	0.0992572		7.1047	0.29251
5.81	0.0994613		7.1147	0.296593
5.82	0.0997689		7.1247	0.294052
5.83	0.100168		7.1347	0.289999
5.84	0.100628		7.1447	0.293465
5.85	0.101103		7.1547	0.291623
5.86	0.101544		7.1647	0.294872
5.87	0.101901		7.1747	0.2888
5.88	0.102133		7.1847	0.28839
5.89	0.102222		7.1947	0.283665
5.9	0.102169		7.2047	0.292222
5.91	0.101996		7.2147	0.291383
5.92	0.101746		7.2247	0.290295
5.93	0.101469		7.2347	0.295779
5.94	0.101218		7.2447	0.294525
5.95	0.101038		7.2547	0.291455
5.96	0.100959		7.2647	0.297184
5.97	0.100993		7.2747	0.293671
5.98	0.101131		7.2847	0.291966
5.99	0.101346		7.2947	0.285371
6	0.101595		7.3047	0.294351
6.01	0.101826		7.3147	0.292974
6.02	0.101988		7.3247	0.294601
6.03	0.102039		7.3347	0.289943
6.04	0.101954		7.3447	0.286687
6.05	0.101728		7.3547	0.285729
6.06	0.101381		7.3647	0.288043
6.07	0.10095		7.3747	0.28383
6.08	0.100486		7.3847	0.296115
6.09	0.100042		7.3947	0.28998
6.1	0.0996676		7.4047	0.294966
6.11	0.099401		7.4147	0.300724
6.12	0.099263		7.4247	0.300681
6.13	0.0992556		7.4347	0.297638
6.14	0.0993621		7.4447	0.305476
6.15	0.0995498		7.4547	0.295876
6.16	0.0997752		7.4647	0.295377
6.17	0.0999911		7.4747	0.29484
6.18	0.100155		7.4847	0.293433
6.19	0.100235		7.4947	0.296158
6.2	0.100221		7.5047	0.299044
6.21	0.100119		7.5147	0.298013
6.22	0.0999567		7.5247	0.301868
6.23	0.0997766		7.5347	0.296687
6.24	0.0996273		7.5447	0.294834
6.25	0.0995566		7.5547	0.296936
6.26	0.0996043		7.5647	0.293563
6.27	0.0997959		7.5747	0.298275
6.28	0.100139		7.5847	0.298312
6.29	0.100623		7.5947	0.297478
6.3	0.101218		7.6047	0.292303
6.31	0.101879		7.6147	0.292366
6.32	0.102555		7.6247	0.293992
6.33	0.103192		7.6347	0.291931
6.34	0.103743		7.6447	0.295029
6.35	0.104176		7.6547	0.290195
6.36	0.104482		7.6647	0.287539
6.37	0.104671		7.6747	0.289411
6.38	0.104774		7.6847	0.296194
6.39	0.104838		7.6947	0.296575
6.4	0.10491		7.7047	0.295656
6.41	0.105037		7.7147	0.300956
6.42	0.105252		7.7247	0.305988
6.43	0.105572		7.7347	0.299973
6.44	0.105991		7.7447	0.295653
6.45	0.106486		7.7547	0.297717
6.46	0.107012		7.7647	0.303425
6.47	0.107518		7.7747	0.306654
6.48	0.107947		7.7847	0.307025
6.49	0.108249		7.7947	0.30288
6.5	0.10839		7.8047	0.29901
6.51	0.108361		7.8147	0.303507
6.52	0.108173		7.8247	0.308264
6.53	0.107862		7.8347	0.305265
6.54	0.107479		7.8447	0.302312
6.55	0.107082		7.8547	0.304107
6.56	0.106726		7.8647	0.303224
6.57	0.106454		7.8747	0.302482
6.58	0.106292		7.8847	0.299666
6.59	0.106248		7.8947	0.30384
6.6	0.106305		7.9047	0.299605
6.61	0.106431		7.9147	0.304952
6.62	0.106579		7.9247	0.310617
6.63	0.106697		7.9347	0.303403
6.64	0.106739		7.9447	0.306228
6.65	0.106669		7.9547	0.304525
6.66	0.106471		7.9647	0.313631
6.67	0.106151		7.9747	0.312156
6.68	0.10574		7.9847	0.310457
6.69	0.10528		7.9947	0.301748
6.7	0.104826		8.0047	0.308552
6.71	0.104432		8.0147	0.306771
6.72	0.104144		8.0247	0.308749
6.73	0.103994		8.0347	0.307088
6.74	0.103996		8.0447	0.307318
6.75	0.104144		8.0547	0.311816
6.76	0.104414		8.0647	0.308678
6.77	0.104768		8.0747	0.317592
6.78	0.105157		8.0847	0.313002
6.79	0.105532		8.0947	0.318273
6.8	0.10585		8.1047	0.314848
6.81	0.10608		8.1147	0.311396
6.82	0.106216		8.1247	0.304053
6.83	0.106268		8.1347	0.304315
6.84	0.106268		8.1447	0.302934
6.85	0.106263		8.1547	0.308548
6.86	0.106302		8.1647	0.308036
6.87	0.106436		8.1747	0.308197
6.88	0.106701		8.1847	0.30991
6.89	0.107122		8.1947	0.309231
6.9	0.107701		8.2047	0.307105
6.91	0.108421		8.2147	0.308944
6.92	0.109247		8.2247	0.310612
6.93	0.11013		8.2347	0.319265
6.94	0.111012		8.2447	0.315662
6.95	0.111836		8.2547	0.310903
6.96	0.112556		8.2647	0.317291
6.97	0.113143		8.2747	0.312637
6.98	0.11359		8.2847	0.310666
6.99	0.113916		8.2947	0.306633
7	0.114158		8.3047	0.312703
7.01	0.114369		8.3147	0.315959
7.02	0.114601		8.3247	0.318299
7.03	0.114905		8.3347	0.318954
7.04	0.115314		8.3447	0.315168
7.05	0.115843		8.3547	0.314302
7.06	0.116483		8.3647	0.318232
7.07	0.117205		8.3747	0.327569
7.08	0.117962		8.3847	0.325149
7.09	0.118695		8.3947	0.322064
7.1	0.119344		8.4047	0.322728
7.11	0.119861		8.4147	0.319804
7.12	0.120213		8.4247	0.317493
7.13	0.120394		8.4347	0.321907
7.14	0.120424		8.4447	0.322661
7.15	0.120345		8.4547	0.318745
7.16	0.120217		8.4647	0.320041
7.17	0.120104		8.4747	0.31586
7.18	0.120065		8.4847	0.317144
7.19	0.120148		8.4947	0.321806
7.2	0.120378		8.5047	0.319964
7.21	0.120758		8.5147	0.322771
7.22	0.121267		8.5247	0.326574
7.23	0.121865		8.5347	0.324748
7.24	0.122496		8.5447	0.322817
7.25	0.123098		8.5547	0.323524
7.26	0.123614		8.5647	0.32862
7.27	0.124002		8.5747	0.324987
7.28	0.124243		8.5847	0.322517
7.29	0.124343		8.5947	0.326379
7.3	0.124333		8.6047	0.328991
7.31	0.124265		8.6147	0.326699
7.32	0.124201		8.6247	0.321135
7.33	0.1242		8.6347	0.327152
7.34	0.124314		8.6447	0.325412
7.35	0.124577		8.6547	0.328219
7.36	0.124998		8.6647	0.32532
7.37	0.125563		8.6747	0.323869
7.38	0.126236		8.6847	0.328712
7.39	0.126962		8.6947	0.323829
7.4	0.127679		8.7047	0.324945
7.41	0.128324		8.7147	0.326553
7.42	0.128846		8.7247	0.325153
7.43	0.129214		8.7347	0.32835
7.44	0.129427		8.7447	0.330804
7.45	0.12951		8.7547	0.329404
7.46	0.129511		8.7647	0.330411
7.47	0.129495		8.7747	0.328951
7.48	0.12953		8.7847	0.332649
7.49	0.129681		8.7947	0.332579
7.5	0.129994		8.8047	0.323914
7.51	0.130495		8.8147	0.325694
7.52	0.131186		8.8247	0.329203
7.53	0.132041		8.8347	0.335507
7.54	0.133014		8.8447	0.335291
7.55	0.134043		8.8547	0.334135
7.56	0.135059		8.8647	0.33931
7.57	0.135997		8.8747	0.336688
7.58	0.136809		8.8847	0.341371
7.59	0.137469		8.8947	0.340619
7.6	0.137982		8.9047	0.339646
7.61	0.138378		8.9147	0.344459
7.62	0.138712		8.9247	0.336816
7.63	0.139048		8.9347	0.338237
7.64	0.139448		8.9447	0.341077
7.65	0.139964		8.9547	0.337453
7.66	0.140625		8.9647	0.341176
7.67	0.141434		8.9747	0.343101
7.68	0.142363		8.9847	0.338185
7.69	0.143359		8.9947	0.338356
7.7	0.144348		9.0047	0.333499
7.71	0.145247		9.0147	0.336034
7.72	0.145977		9.0247	0.346149
7.73	0.146475		9.0347	0.344831
7.74	0.146706		9.0447	0.338389
7.75	0.146669		9.0547	0.336164
7.76	0.146399		9.0647	0.340194
7.77	0.145958		9.0747	0.335637
7.78	0.145425		9.0847	0.334361
7.79	0.14488		9.0947	0.334838
7.8	0.144394		9.1047	0.333896
7.81	0.144017		9.1147	0.335167
7.82	0.143773		9.1247	0.33939
7.83	0.143653		9.1347	0.333446
7.84	0.143626		9.1447	0.33496
7.85	0.143636		9.1547	0.334304
7.86	0.143619		9.1647	0.332227
7.87	0.143512		9.1747	0.339646
7.88	0.143269		9.1847	0.345976
7.89	0.142864		9.1947	0.339229
7.9	0.142305		9.2047	0.343849
7.91	0.141625		9.2147	0.345356
7.92	0.140884		9.2247	0.340512
7.93	0.140153		9.2347	0.339696
7.94	0.139505		9.2447	0.340487
7.95	0.139002		9.2547	0.342094
7.96	0.138688		9.2647	0.343896
7.97	0.138585		9.2747	0.340069
7.98	0.138682		9.2847	0.343786
7.99	0.138947		9.2947	0.344733
8	0.139322		9.3047	0.347936
8.01	0.139738		9.3147	0.342734
8.02	0.14012		9.3247	0.338206
8.03	0.1404		9.3347	0.341898
8.04	0.14053		9.3447	0.341267
8.05	0.140488		9.3547	0.342447
8.06	0.140284		9.3647	0.34312
8.07	0.139954		9.3747	0.344708
8.08	0.139555		9.3847	0.344513
8.09	0.139154		9.3947	0.339328
8.1	0.138815		9.4047	0.340276
8.11	0.138587		9.4147	0.343146
8.12	0.138499		9.4247	0.343508
8.13	0.138554		9.4347	0.344878
8.14	0.138726		9.4447	0.348179
8.15	0.138969		9.4547	0.34228
8.16	0.139218		9.4647	0.348537
8.17	0.139405		9.4747	0.347311
8.18	0.139467		9.4847	0.350292
8.19	0.139359		9.4947	0.353824
8.2	0.139064		9.5047	0.343253
8.21	0.138594		9.5147	0.344653
8.22	0.13799		9.5247	0.345182
8.23	0.137313		9.5347	0.352989
8.24	0.136637		9.5447	0.342777
8.25	0.136034		9.5547	0.34327
8.26	0.135562		9.5647	0.341898
8.27	0.135263		9.5747	0.344235
8.28	0.135151		9.5847	0.350306
8.29	0.135215		9.5947	0.354563
8.3	0.13542		9.6047	0.347908
8.31	0.135709		9.6147	0.346078
8.32	0.136018		9.6247	0.352061
8.33	0.136278		9.6347	0.352872
8.34	0.136434		9.6447	0.351998
8.35	0.136449		9.6547	0.352062
8.36	0.136314		9.6647	0.350824
8.37	0.136048		9.6747	0.354065
8.38	0.135696		9.6847	0.350801
8.39	0.135317		9.6947	0.351389
8.4	0.134978		9.7047	0.351447
8.41	0.134738		9.7147	0.350326
8.42	0.134644		9.7247	0.35064
8.43	0.134718		9.7347	0.347355
8.44	0.13496		9.7447	0.352717
8.45	0.135342		9.7547	0.347159
8.46	0.135817		9.7647	0.350778
8.47	0.13632		9.7747	0.352393
8.48	0.136784		9.7847	0.350944
8.49	0.137147		9.7947	0.345534
8.5	0.137364		9.8047	0.349392
8.51	0.137416		9.8147	0.35047
8.52	0.137313		9.8247	0.352463
8.53	0.137094		9.8347	0.347815
8.54	0.136817		9.8447	0.350681
8.55	0.136553		9.8547	0.355338
8.56	0.136372		9.8647	0.353937
8.57	0.136332		9.8747	0.351378
8.58	0.136474		9.8847	0.353456
8.59	0.136813		9.8947	0.348227
8.6	0.137338		9.9047	0.351412
8.61	0.138013		9.9147	0.353449
8.62	0.138784		9.9247	0.353889
8.63	0.139581		9.9347	0.352483
8.64	0.140335		9.9447	0.351709
8.65	0.140985		9.9547	0.354923
8.66	0.14149		9.9647	0.361797
8.67	0.141836		9.9747	0.36449
8.68	0.14204		9.9847	0.368586
8.69	0.142144		9.9947	0.361429
8.7	0.142207		10.0047	0.362206
8.71	0.142295		10.0147	0.36246
8.72	0.14247		10.0247	0.366366
8.73	0.142775		10.0347	0.364943
8.74	0.143232		10.0447	0.361701
8.75	0.143834		10.0547	0.367289
8.76	0.144545		10.0647	0.369151
8.77	0.145305		10.0747	0.365116
8.78	0.146041		10.0847	0.370091
8.79	0.146672		10.0947	0.372393
8.8	0.147126		10.1047	0.364692
8.81	0.147353		10.1147	0.357041
8.82	0.147331		10.1247	0.3582
8.83	0.147075		10.1347	0.351733
8.84	0.146629		10.1447	0.369521
8.85	0.146063		10.1547	0.369907
8.86	0.145458		10.1647	0.369279
8.87	0.144893		10.1747	0.365655
8.88	0.144435		10.1847	0.359291
8.89	0.144128		10.1947	0.360464
8.9	0.143989		10.2047	0.363009
8.91	0.144008		10.2147	0.367556
8.92	0.144148		10.2247	0.365017
8.93	0.144355		10.2347	0.365716
8.94	0.144565		10.2447	0.369464
8.95	0.144718		10.2547	0.369105
8.96	0.144765		10.2647	0.373414
8.97	0.144683		10.2747	0.370326
8.98	0.144479		10.2847	0.3718
8.99	0.144186		10.2947	0.373507
9	0.143861		10.3047	0.381243
9.01	0.143575		10.3147	0.378978
9.02	0.143401		10.3247	0.379801
9.03	0.143403		10.3347	0.375374
9.04	0.143628		10.3447	0.376719
9.05	0.144097		10.3547	0.374466
9.06	0.144808		10.3647	0.372395
9.07	0.145727		10.3747	0.371558
9.08	0.146802		10.3847	0.374585
9.09	0.147958		10.3947	0.372413
9.1	0.149115		10.4047	0.374381
9.11	0.150198		10.4147	0.378191
9.12	0.151145		10.4247	0.380099
9.13	0.15192		10.4347	0.380883
9.14	0.152521		10.4447	0.381686
9.15	0.152974		10.4547	0.378076
9.16	0.153332		10.4647	0.378567
9.17	0.153662		10.4747	0.379334
9.18	0.154032		10.4847	0.378168
9.19	0.154497		10.4947	0.373411
9.2	0.15509		10.5047	0.378449
9.21	0.155817		10.5147	0.381341
9.22	0.15665		10.5247	0.380484
9.23	0.157532		10.5347	0.381596
9.24	0.158386		10.5447	0.375412
9.25	0.159123		10.5547	0.382809
9.26	0.15966		10.5647	0.381244
9.27	0.159933		10.5747	0.380527
9.28	0.159905		10.5847	0.38439
9.29	0.159581		10.5947	0.389028
9.3	0.159001		10.6047	0.381453
9.31	0.158233		10.6147	0.383251
9.32	0.157364		10.6247	0.390695
9.33	0.156482		10.6347	0.390024
9.34	0.155664		10.6447	0.382013
9.35	0.154963		10.6547	0.38661
9.36	0.154405		10.6647	0.384425
9.37	0.15398		10.6747	0.383324
9.38	0.153653		10.6847	0.387877
9.39	0.153366		10.6947	0.386789
9.4	0.153049		10.7047	0.382895
9.41	0.152633		10.7147	0.381908
9.42	0.152065		10.7247	0.384269
9.43	0.151317		10.7347	0.38003
9.44	0.150391		10.7447	0.385848
9.45	0.149321		10.7547	0.389442
9.46	0.148167		10.7647	0.393707
9.47	0.147002		10.7747	0.395875
9.48	0.145904		10.7847	0.396093
9.49	0.14494		10.7947	0.402107
9.5	0.144161		10.8047	0.397423
9.51	0.143593		10.8147	0.398
9.52	0.143235		10.8247	0.392896
9.53	0.143061		10.8347	0.39782
9.54	0.143024		10.8447	0.394979
9.55	0.143061		10.8547	0.396605
9.56	0.143104		10.8647	0.402007
9.57	0.143092		10.8747	0.395392
9.58	0.142982		10.8847	0.40031
9.59	0.142754		10.8947	0.404407
9.6	0.142416		10.9047	0.401837
9.61	0.142005		10.9147	0.393684
9.62	0.141576		10.9247	0.395718
9.63	0.141193		10.9347	0.403896
9.64	0.140922		10.9447	0.399182
9.65	0.140815		10.9547	0.398439
9.66	0.140908		10.9647	0.404272
9.67	0.14121		10.9747	0.40121
9.68	0.141706		10.9847	0.406462
9.69	0.142358		10.9947	0.406588
9.7	0.143107		11.0047	0.403893
9.71	0.143881		11.0147	0.403516
9.72	0.144609		11.0247	0.40336
9.73	0.145227		11.0347	0.402883
9.74	0.145693		11.0447	0.401717
9.75	0.145992		11.0547	0.408599
9.76	0.146141		11.0647	0.405071
9.77	0.14618		11.0747	0.409364
9.78	0.146173		11.0847	0.406957
9.79	0.146188		11.0947	0.408945
9.8	0.14629		11.1047	0.404654
9.81	0.14653		11.1147	0.408769
9.82	0.146935		11.1247	0.407097
9.83	0.147506		11.1347	0.413697
9.84	0.148218		11.1447	0.410776
9.85	0.149018		11.1547	0.406249
9.86	0.149841		11.1647	0.412705
9.87	0.150611		11.1747	0.411625
9.88	0.15126		11.1847	0.411627
9.89	0.151738		11.1947	0.418272
9.9	0.152021		11.2047	0.420593
9.91	0.152119		11.2147	0.424556
9.92	0.15207		11.2247	0.421973
9.93	0.15194		11.2347	0.428897
9.94	0.151806		11.2447	0.421399
9.95	0.151746		11.2547	0.416339
9.96	0.151827		11.2647	0.425862
9.97	0.152096		11.2747	0.424118
9.98	0.152573		11.2847	0.420646
9.99	0.153249		11.2947	0.422044
10	0.154088		11.3047	0.425375
10.01	0.155031		11.3147	0.422996
10.02	0.156006		11.3247	0.427417
10.03	0.156937		11.3347	0.432951
10.04	0.157759		11.3447	0.427529
10.05	0.158426		11.3547	0.434818
10.06	0.158925		11.3647	0.433379
10.07	0.159274		11.3747	0.431145
10.08	0.159522		11.3847	0.431587
10.09	0.159737		11.3947	0.430258
10.1	0.159997		11.4047	0.435083
10.11	0.160374		11.4147	0.430658
10.12	0.160926		11.4247	0.424784
10.13	0.161685		11.4347	0.426071
10.14	0.162653		11.4447	0.424954
10.15	0.163802		11.4547	0.429141
10.16	0.165076		11.4647	0.43099
10.17	0.166397		11.4747	0.429122
10.18	0.16768		11.4847	0.437811
10.19	0.16884		11.4947	0.428476
10.2	0.169815		11.5047	0.423159
10.21	0.170567		11.5147	0.423481
10.22	0.171099		11.5247	0.428601
10.23	0.171448		11.5347	0.430222
10.24	0.171681		11.5447	0.429907
10.25	0.171881		11.5547	0.428616
10.26	0.172138		11.5647	0.4278
10.27	0.172527		11.5747	0.430613
10.28	0.173101		11.5847	0.425417
10.29	0.173883		11.5947	0.431203
10.3	0.174862		11.6047	0.42783
10.31	0.175994		11.6147	0.434445
10.32	0.177209		11.6247	0.429767
10.33	0.178422		11.6347	0.438619
10.34	0.179542		11.6447	0.442395
10.35	0.180497		11.6547	0.433453
10.36	0.181237		11.6647	0.438483
10.37	0.181751		11.6747	0.441374
10.38	0.182067		11.6847	0.440113
10.39	0.182248		11.6947	0.432901
10.4	0.182378		11.7047	0.440528
10.41	0.182553		11.7147	0.43451
10.42	0.18286		11.7247	0.438902
10.43	0.183367		11.7347	0.444092
10.44	0.184111		11.7447	0.444632
10.45	0.185093		11.7547	0.44167
10.46	0.18628		11.7647	0.440979
10.47	0.187605		11.7747	0.440241
10.48	0.18898		11.7847	0.44101
10.49	0.190305		11.7947	0.441296
10.5	0.191489		11.8047	0.44173
10.51	0.192462		11.8147	0.440846
10.52	0.193191		11.8247	0.436278
10.53	0.193685		11.8347	0.436767
10.54	0.193991		11.8447	0.436466
10.55	0.194193		11.8547	0.438678
10.56	0.194388		11.8647	0.441563
10.57	0.194675		11.8747	0.436733
10.58	0.19514		11.8847	0.435999
10.59	0.195839		11.8947	0.44545
10.6	0.19679		11.9047	0.444067
10.61	0.197973		11.9147	0.435924
10.62	0.199332		11.9247	0.435552
10.63	0.200779		11.9347	0.436995
10.64	0.20221		11.9447	0.435809
10.65	0.203521		11.9547	0.434738
10.66	0.204624		11.9647	0.441765
10.67	0.205464		11.9747	0.447533
10.68	0.20603		11.9847	0.444005
10.69	0.206355		11.9947	0.448573
10.7	0.206512		12.0047	0.450538
10.71	0.206599		12.0147	0.448541
10.72	0.20672		12.0247	0.453865
10.73	0.206968		12.0347	0.456615
10.74	0.207409		12.0447	0.449791
10.75	0.208072		12.0547	0.448904
10.76	0.208942		12.0647	0.452883
10.77	0.209963		12.0747	0.451075
10.78	0.211044		12.0847	0.454126
10.79	0.212072		12.0947	0.449054
10.8	0.212932		12.1047	0.456055
10.81	0.213523		12.1147	0.454758
10.82	0.21378		12.1247	0.450565
10.83	0.213681		12.1347	0.448811
10.84	0.213258		12.1447	0.453612
10.85	0.212582		12.1547	0.451492
10.86	0.211759		12.1647	0.446537
10.87	0.210901		12.1747	0.458187
10.88	0.210116		12.1847	0.466844
10.89	0.209483		12.1947	0.463721
10.9	0.209047		12.2047	0.465871
10.91	0.208809		12.2147	0.458211
10.92	0.208729		12.2247	0.455456
10.93	0.208733		12.2347	0.463957
10.94	0.208727		12.2447	0.455155
10.95	0.208612		12.2547	0.460848
10.96	0.208303		12.2647	0.451369
10.97	0.207749		12.2747	0.454413
10.98	0.206938		12.2847	0.459112
10.99	0.205905		12.2947	0.456496
11	0.204722		12.3047	0.460606
11.01	0.20349		12.3147	0.459686
11.02	0.202314		12.3247	0.462025
11.03	0.201295		12.3347	0.464349
11.04	0.200508		12.3447	0.463007
11.05	0.199996		12.3547	0.460809
11.06	0.19976		12.3647	0.459094
11.07	0.199766		12.3747	0.461347
11.08	0.199942		12.3847	0.463759
11.09	0.200194		12.3947	0.464786
11.1	0.200417		12.4047	0.466325
11.11	0.200515		12.4147	0.464332
11.12	0.200413		12.4247	0.469488
11.13	0.200075		12.4347	0.466643
11.14	0.199507		12.4447	0.463839
11.15	0.198755		12.4547	0.465485
11.16	0.197896		12.4647	0.469657
11.17	0.197025		12.4747	0.468947
11.18	0.196235		12.4847	0.463836
11.19	0.195601		12.4947	0.465654
11.2	0.19517		12.5047	0.463993
11.21	0.19495		12.5147	0.462488
11.22	0.194914		12.5247	0.460049
11.23	0.194997		12.5347	0.461546
11.24	0.195108		12.5447	0.462252
11.25	0.195147		12.5547	0.461555
11.26	0.195015		12.5647	0.458968
11.27	0.194637		12.5747	0.459987
11.28	0.193974		12.5847	0.467388
11.29	0.193029		12.5947	0.470987
11.3	0.191848		12.6047	0.472168
11.31	0.190509		12.6147	0.465792
11.32	0.189113		12.6247	0.464574
11.33	0.187762		12.6347	0.469946
11.34	0.186544		12.6447	0.460246
11.35	0.185523		12.6547	0.467752
11.36	0.18473		12.6647	0.469385
11.37	0.184157		12.6747	0.465443
11.38	0.183763		12.6847	0.469262
11.39	0.18348		12.6947	0.471909
11.4	0.18322		12.7047	0.471354
11.41	0.182896		12.7147	0.470047
11.42	0.18243		12.7247	0.469689
11.43	0.181774		12.7347	0.464066
11.44	0.180913		12.7447	0.464025
11.45	0.179871		12.7547	0.470314
11.46	0.178706		12.7647	0.477124
11.47	0.1775		12.7747	0.472191
11.48	0.176341		12.7847	0.475256
11.49	0.175315		12.7947	0.470986
11.5	0.174487		12.8047	0.4712
11.51	0.173897		12.8147	0.478889
11.52	0.173552		12.8247	0.471774
11.53	0.173425		12.8347	0.477859
11.54	0.173462		12.8447	0.472077
11.55	0.173586		12.8547	0.469418
11.56	0.173708		12.8647	0.467904
11.57	0.173745		12.8747	0.466203
11.58	0.173629		12.8847	0.470621
11.59	0.173322		12.8947	0.468771
11.6	0.172818		12.9047	0.474175
11.61	0.172151		12.9147	0.47194
11.62	0.171383		12.9247	0.468106
11.63	0.17059		12.9347	0.470612
11.64	0.169856		12.9447	0.478164
11.65	0.169252		12.9547	0.476644
11.66	0.168829		12.9647	0.474518
11.67	0.168609		12.9747	0.47302
11.68	0.168581		12.9847	0.481143
11.69	0.168705		12.9947	0.4841
11.7	0.168914		13.0047	0.477648
11.71	0.169126		13.0147	0.481397
11.72	0.169255		13.0247	0.486181
11.73	0.169227		13.0347	0.482062
11.74	0.168991		13.0447	0.48283
11.75	0.168529		13.0547	0.490632
11.76	0.167859		13.0647	0.486627
11.77	0.167033		13.0747	0.493643
11.78	0.166123		13.0847	0.488831
11.79	0.165212		13.0947	0.485795
11.8	0.164377		13.1047	0.485656
11.81	0.163682		13.1147	0.488087
11.82	0.163161		13.1247	0.489934
11.83	0.162821		13.1347	0.488606
11.84	0.162638		13.1447	0.488546
11.85	0.16256		13.1547	0.495041
11.86	0.162518		13.1647	0.500024
11.87	0.162434		13.1747	0.490574
11.88	0.162235		13.1847	0.485037
11.89	0.161869		13.1947	0.498605
11.9	0.16131		13.2047	0.491553
11.91	0.160566		13.2147	0.493477
11.92	0.159677		13.2247	0.498319
11.93	0.158708		13.2347	0.493125
11.94	0.157737		13.2447	0.49252
11.95	0.156841		13.2547	0.489831
11.96	0.156089		13.2647	0.490627
11.97	0.155527		13.2747	0.49878
11.98	0.155176		13.2847	0.49473
11.99	0.155028		13.2947	0.488716
12	0.155047		13.3047	0.490328
12.01	0.155176		13.3147	0.495286
12.02	0.155341		13.3247	0.507666
12.03	0.155469		13.3347	0.501838
12.04	0.155492		13.3447	0.492467
12.05	0.155365		13.3547	0.502468
12.06	0.155068		13.3647	0.505921
12.07	0.154617		13.3747	0.499539
12.08	0.154051		13.3847	0.502043
12.09	0.153435		13.3947	0.504527
12.1	0.152839		13.4047	0.497416
12.11	0.152333		13.4147	0.501969
12.12	0.151972		13.4247	0.500825
12.13	0.15179		13.4347	0.497687
12.14	0.151794		13.4447	0.497262
12.15	0.151962		13.4547	0.495219
12.16	0.152251		13.4647	0.49766
12.17	0.152593		13.4747	0.494857
12.18	0.152916		13.4847	0.496617
12.19	0.153147		13.4947	0.504512
12.2	0.153225		13.5047	0.497197
12.21	0.153117		13.5147	0.504157
12.22	0.152818		13.5247	0.503328
12.23	0.152356		13.5347	0.505807
12.24	0.151783		13.5447	0.507842
12.25	0.151171		13.5547	0.509174
12.26	0.150593		13.5647	0.503234
12.27	0.150119		13.5747	0.516772
12.28	0.1498		13.5847	0.515572
12.29	0.149664		13.5947	0.51529
12.3	0.149715		13.6047	0.520505
12.31	0.149928		13.6147	0.512829
12.32	0.150255		13.6247	0.515638
12.33	0.150637		13.6347	0.522665
12.34	0.151003		13.6447	0.517582
12.35	0.151293		13.6547	0.524178
12.36	0.15146		13.6647	0.522538
12.37	0.151483		13.6747	0.526193
12.38	0.15137		13.6847	0.52507
12.39	0.151158		13.6947	0.530975
12.4	0.150903		13.7047	0.528872
12.41	0.150674		13.7147	0.538922
12.42	0.150538		13.7247	0.539074
12.43	0.150555		13.7347	0.533762
12.44	0.15076		13.7447	0.533825
12.45	0.15117		13.7547	0.535125
12.46	0.15177		13.7647	0.532683
12.47	0.152523		13.7747	0.530119
12.48	0.15337		13.7847	0.534746
12.49	0.154239		13.7947	0.540351
12.5	0.155056		13.8047	0.539771
12.51	0.155757		13.8147	0.545745
12.52	0.156296		13.8247	0.542268
12.53	0.156659		13.8347	0.544063
12.54	0.156859		13.8447	0.532654
12.55	0.156942		13.8547	0.536707
12.56	0.156971		13.8647	0.543798
12.57	0.157018		13.8747	0.543003
12.58	0.157153		13.8847	0.540104
12.59	0.157429		13.8947	0.542047
12.6	0.157879		13.9047	0.554509
12.61	0.158508		13.9147	0.555284
12.62	0.15929		13.9247	0.54608
12.63	0.160178		13.9347	0.54733
12.64	0.161105		13.9447	0.545386
12.65	0.161995		13.9547	0.55177
12.66	0.162778		13.9647	0.548311
12.67	0.1634		13.9747	0.547406
12.68	0.163834		13.9847	0.552633
12.69	0.164086		13.9947	0.556378
12.7	0.164194		14.0047	0.548573
12.71	0.164222		14.0147	0.549689
12.72	0.164246		14.0247	0.55235
12.73	0.164348		14.0347	0.552852
12.74	0.164598		14.0447	0.556079
12.75	0.165043		14.0547	0.561627
12.76	0.165706		14.0647	0.55933
12.77	0.166579		14.0747	0.55122
12.78	0.167624		14.0847	0.557268
12.79	0.168778		14.0947	0.560808
12.8	0.169962		14.1047	0.554352
12.81	0.171091		14.1147	0.560723
12.82	0.17209		14.1247	0.560867
12.83	0.172904		14.1347	0.563136
12.84	0.173509		14.1447	0.560481
12.85	0.173917		14.1547	0.557476
12.86	0.174174		14.1647	0.559178
12.87	0.174349		14.1747	0.560908
12.88	0.174526		14.1847	0.56162
12.89	0.174784		14.1947	0.564797
12.9	0.175192		14.2047	0.563365
12.91	0.17579		14.2147	0.570023
12.92	0.176589		14.2247	0.571337
12.93	0.177567		14.2347	0.57835
12.94	0.178673		14.2447	0.582646
12.95	0.179832		14.2547	0.578425
12.96	0.180958		14.2647	0.581782
12.97	0.181966		14.2747	0.583541
12.98	0.182788		14.2847	0.578115
12.99	0.183387		14.2947	0.575293
13	0.18376		14.3047	0.579204
13.01	0.183944		14.3147	0.576195
13.02	0.184008		14.3247	0.578748
13.03	0.184041		14.3347	0.579043
13.04	0.184138		14.3447	0.581193
13.05	0.184385		14.3547	0.582052
13.06	0.184849		14.3647	0.591935
13.07	0.185565		14.3747	0.585985
13.08	0.186538		14.3847	0.59154
13.09	0.187737		14.3947	0.600656
13.1	0.189102		14.4047	0.596854
13.11	0.190551		14.4147	0.595848
13.12	0.191995		14.4247	0.591628
13.13	0.193348		14.4347	0.59026
13.14	0.194547		14.4447	0.596502
13.15	0.195557		14.4547	0.603648
13.16	0.196384		14.4647	0.602164
13.17	0.197071		14.4747	0.599711
13.18	0.19769		14.4847	0.58644
13.19	0.198329		14.4947	0.590839
13.2	0.199079		14.5047	0.603757
13.21	0.200013		14.5147	0.603529
13.22	0.201179		14.5247	0.602355
13.23	0.202592		14.5347	0.603746
13.24	0.204226		14.5447	0.605109
13.25	0.20602		14.5547	0.606388
13.26	0.207884		14.5647	0.612697
13.27	0.209711		14.5747	0.609112
13.28	0.211393		14.5847	0.605908
13.29	0.212839		14.5947	0.61346
13.3	0.21399		14.6047	0.620598
13.31	0.214831		14.6147	0.622696
13.32	0.215394		14.6247	0.619509
13.33	0.215751		14.6347	0.629187
13.34	0.216		14.6447	0.627738
13.35	0.216252		14.6547	0.621087
13.36	0.216605		14.6647	0.630064
13.37	0.217135		14.6747	0.629916
13.38	0.217881		14.6847	0.627584
13.39	0.218841		14.6947	0.629079
13.4	0.21997		14.7047	0.631118
13.41	0.221192		14.7147	0.63308
13.42	0.222407		14.7247	0.626774
13.43	0.223509		14.7347	0.63237
13.44	0.224408		14.7447	0.637156
13.45	0.225042		14.7547	0.633865
13.46	0.225394		14.7647	0.632099
13.47	0.225494		14.7747	0.634225
13.48	0.225413		14.7847	0.637116
13.49	0.225254		14.7947	0.633116
13.5	0.225132		14.8047	0.630079
13.51	0.225153		14.8147	0.634947
13.52	0.225403		14.8247	0.647402
13.53	0.225931		14.8347	0.636664
13.54	0.226745		14.8447	0.639127
13.55	0.22781		14.8547	0.639329
13.56	0.22905		14.8647	0.647181
13.57	0.230361		14.8747	0.642914
13.58	0.231628		14.8847	0.644643
13.59	0.232739		14.8947	0.65232
13.6	0.233606		14.9047	0.648262
13.61	0.234181		14.9147	0.657578
13.62	0.234467		14.9247	0.658989
13.63	0.234513		14.9347	0.657004
13.64	0.234409		14.9447	0.66241
13.65	0.234267		14.9547	0.660799
13.66	0.234202		14.9647	0.668966
13.67	0.234316		14.9747	0.658892
13.68	0.234678		14.9847	0.653555
13.69	0.235319		14.9947	0.64699
13.7	0.236222		15.0047	0.660013
13.71	0.237331		15.0147	0.662393
13.72	0.238553		15.0247	0.663921
13.73	0.239777		15.0347	0.663227
13.74	0.240888		15.0447	0.667018
13.75	0.241789		15.0547	0.668148
13.76	0.242421		15.0647	0.667365
13.77	0.24277		15.0747	0.667809
13.78	0.242873		15.0847	0.664258
13.79	0.242812		15.0947	0.66969
13.8	0.242701		15.1047	0.674526
13.81	0.242663		15.1147	0.672092
13.82	0.242812		15.1247	0.668494
13.83	0.24324		15.1347	0.664227
13.84	0.243997		15.1447	0.671192
13.85	0.245089		15.1547	0.674813
13.86	0.246478		15.1647	0.679799
13.87	0.248082		15.1747	0.676887
13.88	0.24979		15.1847	0.685229
13.89	0.251475		15.1947	0.688815
13.9	0.253018		15.2047	0.679943
13.91	0.254323		15.2147	0.685931
13.92	0.255336		15.2247	0.689638
13.93	0.256059		15.2347	0.689126
13.94	0.256543		15.2447	0.685817
13.95	0.256882		15.2547	0.688883
13.96	0.257195		15.2647	0.693097
13.97	0.257604		15.2747	0.68523
13.98	0.258213		15.2847	0.693459
13.99	0.259094		15.2947	0.692032
14	0.260271		15.3047	0.69481
14.01	0.261719		15.3147	0.693512
14.02	0.263364		15.3247	0.693987
14.03	0.265094		15.3347	0.690382
14.04	0.266775		15.3447	0.692897
14.05	0.268271		15.3547	0.69001
14.06	0.269466		15.3647	0.690358
14.07	0.270289		15.3747	0.684911
14.08	0.270723		15.3847	0.689085
14.09	0.270811		15.3947	0.691794
14.1	0.270647		15.4047	0.69017
14.11	0.27036		15.4147	0.692213
14.12	0.270092		15.4247	0.699711
14.13	0.269972		15.4347	0.710939
14.14	0.270099		15.4447	0.712075
14.15	0.270526		15.4547	0.711457
14.16	0.271256		15.4647	0.711259
14.17	0.272238		15.4747	0.707118
14.18	0.273376		15.4847	0.709762
14.19	0.274544		15.4947	0.708233
14.2	0.275608		15.5047	0.711616
14.21	0.276443		15.5147	0.716977
14.22	0.276961		15.5247	0.721115
14.23	0.277128		15.5347	0.723421
14.24	0.276966		15.5447	0.717083
14.25	0.276554		15.5547	0.71878
14.26	0.276009		15.5647	0.721475
14.27	0.275472		15.5747	0.719297
14.28	0.275077		15.5847	0.719827
14.29	0.274936		15.5947	0.724534
14.3	0.275119		15.6047	0.716879
14.31	0.275645		15.6147	0.718221
14.32	0.276481		15.6247	0.731408
14.33	0.277545		15.6347	0.72631
14.34	0.278718		15.6447	0.729229
14.35	0.279861		15.6547	0.734079
14.36	0.280837		15.6647	0.742167
14.37	0.281535		15.6747	0.734759
14.38	0.281891		15.6847	0.731388
14.39	0.281898		15.6947	0.736768
14.4	0.281609		15.7047	0.738367
14.41	0.281124		15.7147	0.738185
14.42	0.280577		15.7247	0.73864
14.43	0.280108		15.7347	0.73797
14.44	0.279845		15.7447	0.734311
14.45	0.279878		15.7547	0.740178
14.46	0.280255		15.7647	0.744767
14.47	0.280967		15.7747	0.74474
14.48	0.281956		15.7847	0.746837
14.49	0.283119		15.7947	0.743476
14.5	0.284326		15.8047	0.743065
14.51	0.285437		15.8147	0.748129
14.52	0.28633		15.8247	0.750536
14.53	0.286919		15.8347	0.756638
14.54	0.28717		15.8447	0.761334
14.55	0.287112		15.8547	0.758748
14.56	0.286829		15.8647	0.7575
14.57	0.286443		15.8747	0.754796
14.58	0.286099		15.8847	0.755961
14.59	0.285935		15.8947	0.75762
14.6	0.286065		15.9047	0.760953
14.61	0.286562		15.9147	0.77608
14.62	0.287447		15.9247	0.767467
14.63	0.288689		15.9347	0.769781
14.64	0.290206		15.9447	0.771692
14.65	0.29188		15.9547	0.765045
14.66	0.29357		15.9647	0.773192
14.67	0.295138		15.9747	0.772396
14.68	0.296473		15.9847	0.765295
14.69	0.297505		15.9947	0.766489
14.7	0.298226		16.0047	0.770371
14.71	0.298689		16.0147	0.774745
14.72	0.298994		16.0247	0.76926
14.73	0.299278		16.0347	0.786284
14.74	0.299684		16.0447	0.784473
14.75	0.300341		16.0547	0.787932
14.76	0.301343		16.0647	0.783162
14.77	0.302731		16.0747	0.79063
14.78	0.304494		16.0847	0.795619
14.79	0.306558		16.0947	0.799254
14.8	0.308804		16.1047	0.79908
14.81	0.311077		16.1147	0.790663
14.82	0.313211		16.1247	0.789838
14.83	0.315052		16.1347	0.801581
14.84	0.316489		16.1447	0.801065
14.85	0.317467		16.1547	0.800568
14.86	0.318002		16.1647	0.803169
14.87	0.318172		16.1747	0.798452
14.88	0.318105		16.1847	0.80685
14.89	0.317954		16.1947	0.805312
14.9	0.317864		16.2047	0.807173
14.91	0.317955		16.2147	0.805323
14.92	0.318294		16.2247	0.81611
14.93	0.318893		16.2347	0.818523
14.94	0.319696		16.2447	0.810272
14.95	0.320599		16.2547	0.81788
14.96	0.321456		16.2647	0.816139
14.97	0.322109		16.2747	0.813852
14.98	0.322415		16.2847	0.816061
14.99	0.322271		16.2947	0.815558
15	0.321635		16.3047	0.819075
15.01	0.320538		16.3147	0.823262
15.02	0.319073		16.3247	0.819475
15.03	0.317387		16.3347	0.819982
15.04	0.31565		16.3447	0.821912
15.05	0.314033		16.3547	0.817848
15.06	0.31268		16.3647	0.824987
15.07	0.311692		16.3747	0.832961
15.08	0.311115		16.3847	0.826902
15.09	0.310938		16.3947	0.825762
15.1	0.311096		16.4047	0.832099
15.11	0.311482		16.4147	0.830862
15.12	0.311962		16.4247	0.832282
15.13	0.312403		16.4347	0.841696
15.14	0.312692		16.4447	0.842297
15.15	0.312758		16.4547	0.84302
15.16	0.312587		16.4647	0.844109
15.17	0.312225		16.4747	0.845762
15.18	0.311769		16.4847	0.847265
15.19	0.311351		16.4947	0.848622
15.2	0.311115		16.5047	0.847312
15.21	0.311196		16.5147	0.849682
15.22	0.311698		16.5247	0.857539
15.23	0.312683		16.5347	0.850478
15.24	0.314156		16.5447	0.854975
15.25	0.316072		16.5547	0.854734
15.26	0.318333		16.5647	0.86018
15.27	0.320802		16.5747	0.852235
15.28	0.323321		16.5847	0.859015
15.29	0.325733		16.5947	0.857972
15.3	0.327907		16.6047	0.865116
15.31	0.329758		16.6147	0.870828
15.32	0.331266		16.6247	0.870131
15.33	0.332474		16.6347	0.871576
15.34	0.333485		16.6447	0.873332
15.35	0.334436		16.6547	0.872943
15.36	0.335479		16.6647	0.875894
15.37	0.336754		16.6747	0.869498
15.38	0.338363		16.6847	0.868947
15.39	0.340355		16.6947	0.867844
15.4	0.34272		16.7047	0.873527
15.41	0.345385		16.7147	0.875102
15.42	0.348226		16.7247	0.883676
15.43	0.351084		16.7347	0.888942
15.44	0.353789		16.7447	0.88533
15.45	0.356188		16.7547	0.887552
15.46	0.358173		16.7647	0.896563
15.47	0.359701		16.7747	0.902184
15.48	0.360804		16.7847	0.901282
15.49	0.361585		16.7947	0.902609
15.5	0.3622		16.8047	0.901247
15.51	0.36283		16.8147	0.89426
15.52	0.363655		16.8247	0.900571
15.53	0.364823		16.8347	0.908241
15.54	0.366435		16.8447	0.914098
15.55	0.368524		16.8547	0.913051
15.56	0.371061		16.8647	0.917644
15.57	0.373949		16.8747	0.918606
15.58	0.377044		16.8847	0.917772
15.59	0.380172		16.8947	0.919251
15.6	0.38316		16.9047	0.915233
15.61	0.385863		16.9147	0.915447
15.62	0.388192		16.9247	0.913658
15.63	0.390133		16.9347	0.916284
15.64	0.391748		16.9447	0.927653
15.65	0.393169		16.9547	0.920637
15.66	0.394572		16.9647	0.917976
15.67	0.396148		16.9747	0.930568
15.68	0.398074		16.9847	0.924764
15.69	0.400486		16.9947	0.92558
15.7	0.40346		17.0047	0.924873
15.71	0.406998		17.0147	0.929253
15.72	0.411031		17.0247	0.934796
15.73	0.415425		17.0347	0.935992
15.74	0.419998		17.0447	0.943577
15.75	0.424548		17.0547	0.94116
15.76	0.428883		17.0647	0.942495
15.77	0.432858		17.0747	0.946133
15.78	0.436396		17.0847	0.944547
15.79	0.43951		17.0947	0.943548
15.8	0.442298		17.1047	0.952048
15.81	0.444928		17.1147	0.951767
15.82	0.447608		17.1247	0.948726
15.83	0.450551		17.1347	0.95037
15.84	0.453938		17.1447	0.941582
15.85	0.457894		17.1547	0.940436
15.86	0.462464		17.1647	0.94583
15.87	0.467606		17.1747	0.944492
15.88	0.473195		17.1847	0.949892
15.89	0.479036		17.1947	0.953581
15.9	0.484891		17.2047	0.952019
15.91	0.490515		17.2147	0.951887
15.92	0.495694		17.2247	0.963885
15.93	0.500289		17.2347	0.962697
15.94	0.504255		17.2447	0.957555
15.95	0.507655		17.2547	0.961292
15.96	0.510651		17.2647	0.972394
15.97	0.513467		17.2747	0.967501
15.98	0.516357		17.2847	0.972512
15.99	0.519554		17.2947	0.971883
16	0.523238		17.3047	0.971232
16.01	0.527501		17.3147	0.973992
16.02	0.532334		17.3247	0.977946
16.03	0.537628		17.3347	0.979386
16.04	0.543184		17.3447	0.987076
16.05	0.548747		17.3547	0.979433
16.06	0.554042		17.3647	0.983221
16.07	0.558824		17.3747	0.976491
16.08	0.562924		17.3847	0.983064
16.09	0.566281		17.3947	0.986757
16.1	0.568959		17.4047	0.985666
16.11	0.571138		17.4147	0.981534
16.12	0.573082		17.4247	0.983158
16.13	0.575094		17.4347	0.987231
16.14	0.577467		17.4447	0.992771
16.15	0.580442		17.4547	0.992586
16.16	0.584166		17.4647	0.993485
16.17	0.588678		17.4747	0.998357
16.18	0.5939		17.4847	1.00373
16.19	0.599648		17.4947	1.00596
16.2	0.605658		17.5047	1.00838
16.21	0.611624		17.5147	1.01217
16.22	0.617252		17.5247	1.01091
16.23	0.622307		17.5347	1.01371
16.24	0.62666		17.5447	1.01633
16.25	0.630311		17.5547	1.01644
16.26	0.633394		17.5647	1.01397
16.27	0.63615		17.5747	1.02177
16.28	0.63888		17.5847	1.02017
16.29	0.641893		17.5947	1.01827
16.3	0.645455		17.6047	1.01291
16.31	0.649736		17.6147	1.01353
16.32	0.654789		17.6247	1.01189
16.33	0.66053		17.6347	1.01491
16.34	0.666752		17.6447	1.02296
16.35	0.673145		17.6547	1.0253
16.36	0.679341		17.6647	1.0221
16.37	0.684974		17.6747	1.01789
16.38	0.689739		17.6847	1.02338
16.39	0.693447		17.6947	1.03315
16.4	0.696066		17.7047	1.03233
16.41	0.697718		17.7147	1.0375
16.42	0.698666		17.7247	1.03226
16.43	0.699258		17.7347	1.03284
16.44	0.699866		17.7447	1.0362
16.45	0.700823		17.7547	1.03633
16.46	0.702368		17.7647	1.04162
16.47	0.704613		17.7747	1.04026
16.48	0.707523		17.7847	1.03735
16.49	0.710923		17.7947	1.04017
16.5	0.714528		17.8047	1.03979
16.51	0.71799		17.8147	1.04852
16.52	0.720955		17.8247	1.05324
16.53	0.723133		17.8347	1.05365
16.54	0.724349		17.8447	1.05537
16.55	0.724588		17.8547	1.05697
16.56	0.723991		17.8647	1.06489
16.57	0.722838		17.8747	1.05907
16.58	0.721495		17.8847	1.06578
16.59	0.720351		17.8947	1.06415
16.6	0.719757		17.9047	1.06455
16.61	0.719971		17.9147	1.06306
16.62	0.721122		17.9247	1.0662
16.63	0.723193		17.9347	1.05931
16.64	0.726025		17.9447	1.0676
16.65	0.729337		17.9547	1.06716
16.66	0.732775		17.9647	1.06672
16.67	0.73596		17.9747	1.06768
16.68	0.738559		17.9847	1.06739
16.69	0.740344		17.9947	1.06819
16.7	0.741231		18.0047	1.07629
16.71	0.741302		18.0147	1.08083
16.72	0.740787		18.0247	1.0721
16.73	0.74002		18.0347	1.07284
16.74	0.73938		18.0447	1.07737
16.75	0.739225		18.0547	1.07737
16.76	0.739833		18.0647	1.07332
16.77	0.741362		18.0747	1.07914
16.78	0.743823		18.0847	1.07819
16.79	0.747078		18.0947	1.08436
16.8	0.750857		18.1047	1.08185
16.81	0.754798		18.1147	1.08453
16.82	0.758501		18.1247	1.07602
16.83	0.761595		18.1347	1.08142
16.84	0.763801		18.1447	1.08548
16.85	0.764987		18.1547	1.08188
16.86	0.765189		18.1647	1.08878
16.87	0.764608		18.1747	1.09204
16.88	0.763567		18.1847	1.09246
16.89	0.762453		18.1947	1.09137
16.9	0.761649		18.2047	1.09254
16.91	0.761467		18.2147	1.09102
16.92	0.762103		18.2247	1.09035
16.93	0.763602		18.2347	1.08878
16.94	0.765853		18.2447	1.08914
16.95	0.768607		18.2547	1.10159
16.96	0.771505		18.2647	1.09342
16.97	0.774144		18.2747	1.0891
16.98	0.776137		18.2847	1.10144
16.99	0.777186		18.2947	1.09862
17	0.777136		18.3047	1.09811
17.01	0.776008		18.3147	1.10724
17.02	0.773992		18.3247	1.11147
17.03	0.771416		18.3347	1.10802
17.04	0.768683		18.3447	1.10949
17.05	0.766207		18.3547	1.116
17.06	0.764343		18.3647	1.12349
17.07	0.763334		18.3747	1.10874
17.08	0.763284		18.3847	1.11663
17.09	0.764139		18.3947	1.11227
17.1	0.765702		18.4047	1.11784
17.11	0.767661		18.4147	1.11762
17.12	0.769641		18.4247	1.12024
17.13	0.771265		18.4347	1.11957
17.14	0.772223		18.4447	1.11366
17.15	0.772328		18.4547	1.11559
17.16	0.771555		18.4647	1.11584
17.17	0.770042		18.4747	1.11547
17.18	0.768071		18.4847	1.12068
17.19	0.766009		18.4947	1.11803
17.2	0.764247		18.5047	1.11515
17.21	0.763135		18.5147	1.12239
17.22	0.762927		18.5247	1.12639
17.23	0.763739		18.5347	1.12724
17.24	0.765534		18.5447	1.13044
17.25	0.768126		18.5547	1.13728
17.26	0.771199		18.5647	1.14491
17.27	0.774352		18.5747	1.14073
17.28	0.77716		18.5847	1.13213
17.29	0.779241		18.5947	1.13214
17.3	0.780323		18.6047	1.12773
17.31	0.780289		18.6147	1.12789
17.32	0.7792		18.6247	1.13571
17.33	0.77728		18.6347	1.13576
17.34	0.774868		18.6447	1.14032
17.35	0.772358		18.6547	1.13385
17.36	0.770125		18.6647	1.14194
17.37	0.768466		18.6747	1.15178
17.38	0.767548		18.6847	1.14433
17.39	0.767388		18.6947	1.13745
17.4	0.767848		18.7047	1.1375
17.41	0.768657		18.7147	1.14378
17.42	0.769454		18.7247	1.14128
17.43	0.76985		18.7347	1.14526
17.44	0.769495		18.7447	1.13994
17.45	0.768145		18.7547	1.1418
17.46	0.765707		18.7647	1.1399
17.47	0.762262		18.7747	1.13796
17.48	0.758051		18.7847	1.14737
17.49	0.753428		18.7947	1.14909
17.5	0.748806		18.8047	1.14948
17.51	0.744581		18.8147	1.13934
17.52	0.741082		18.8247	1.14454
17.53	0.73852		18.8347	1.15187
17.54	0.736965		18.8447	1.15685
17.55	0.736341		18.8547	1.14916
17.56	0.736434		18.8647	1.14581
17.57	0.736933		18.8747	1.14763
17.58	0.737472		18.8847	1.1416
17.59	0.737692		18.8947	1.14953
17.6	0.737305		18.9047	1.14626
17.61	0.736143		18.9147	1.14862
17.62	0.734191		18.9247	1.15583
17.63	0.731586		18.9347	1.15239
17.64	0.728595		18.9447	1.15294
17.65	0.725559		18.9547	1.15977
17.66	0.722839		18.9647	1.1622
17.67	0.720749		18.9747	1.15916
17.68	0.719516		18.9847	1.15972
17.69	0.719238		18.9947	1.16861
17.7	0.719875		19.0047	1.16455
17.71	0.721251		19.0147	1.16205
17.72	0.723078		19.0247	1.16085
17.73	0.724996		19.0347	1.16295
17.74	0.726632		19.0447	1.165
17.75	0.727656		19.0547	1.16458
17.76	0.727843		19.0647	1.16858
17.77	0.727111		19.0747	1.16649
17.78	0.725539		19.0847	1.16856
17.79	0.723349		19.0947	1.18028
17.8	0.720865		19.1047	1.17426
17.81	0.718454		19.1147	1.16515
17.82	0.716468		19.1247	1.16938
17.83	0.715183		19.1347	1.17103
17.84	0.714762		19.1447	1.17044
17.85	0.715232		19.1547	1.16398
17.86	0.716479		19.1647	1.16906
17.87	0.718266		19.1747	1.16494
17.88	0.720266		19.1847	1.16917
17.89	0.722114		19.1947	1.18019
17.9	0.723463		19.2047	1.17412
17.91	0.724049		19.2147	1.17541
17.92	0.723739		19.2247	1.17753
17.93	0.722551		19.2347	1.18284
17.94	0.720656		19.2447	1.18668
17.95	0.718342		19.2547	1.17994
17.96	0.715962		19.2647	1.18144
17.97	0.713869		19.2747	1.18621
17.98	0.712364		19.2847	1.18719
17.99	0.711645		19.2947	1.19003
18	0.711778		19.3047	1.19596
18.01	0.712689		19.3147	1.19139
18.02	0.714173		19.3247	1.19024
18.03	0.715921		19.3347	1.18789
18.04	0.717569		19.3447	1.19102
18.05	0.718755		19.3547	1.19617
18.06	0.719179		19.3647	1.19386
18.07	0.718662		19.3747	1.19246
18.08	0.717172		19.3847	1.20276
18.09	0.714839		19.3947	1.20241
18.1	0.711921		19.4047	1.20284
18.11	0.708762		19.4147	1.21182
18.12	0.705732		19.4247	1.21378
18.13	0.703161		19.4347	1.20827
18.14	0.701297		19.4447	1.21081
18.15	0.700264		19.4547	1.21061
18.16	0.700051		19.4647	1.21257
18.17	0.700512		19.4747	1.20984
18.18	0.701389		19.4847	1.21569
18.19	0.70235		19.4947	1.22811
18.2	0.703046		19.5047	1.22672
18.21	0.703164		19.5147	1.21953
18.22	0.702488		19.5247	1.21749
18.23	0.700939		19.5347	1.21739
18.24	0.698585		19.5447	1.21897
18.25	0.695636		19.5547	1.22234
18.26	0.692396		19.5647	1.23011
18.27	0.689219		19.5747	1.22613
18.28	0.686442		19.5847	1.22239
18.29	0.684338		19.5947	1.23529
18.3	0.683076		19.6047	1.23563
18.31	0.682699		19.6147	1.24239
18.32	0.683118		19.6247	1.24349
18.33	0.684128		19.6347	1.246
18.34	0.685434		19.6447	1.2457
18.35	0.686698		19.6547	1.25004
18.36	0.687595		19.6647	1.25233
18.37	0.687864		19.6747	1.2554
18.38	0.687361		19.6847	1.24886
18.39	0.686083		19.6947	1.25271
18.4	0.68417		19.7047	1.26478
18.41	0.681878		19.7147	1.26479
18.42	0.679534		19.7247	1.26291
18.43	0.677484		19.7347	1.25989
18.44	0.676033		19.7447	1.26055
18.45	0.675406		19.7547	1.26441
18.46	0.675717		19.7647	1.2675
18.47	0.676952		19.7747	1.2727
18.48	0.678973		19.7847	1.27245
18.49	0.681539		19.7947	1.27101
18.5	0.684336		19.8047	1.28023
18.51	0.687029		19.8147	1.28008
18.52	0.689312		19.8247	1.28367
18.53	0.690964		19.8347	1.28127
18.54	0.69189		19.8447	1.28232
18.55	0.692135		19.8547	1.28211
18.56	0.691878		19.8647	1.29334
18.57	0.6914		19.8747	1.28714
18.58	0.69103		19.8847	1.28457
18.59	0.691092		19.8947	1.29058
18.6	0.69185		19.9047	1.28609
18.61	0.69347		19.9147	1.29106
18.62	0.695994		19.9247	1.29737
18.63	0.69933		19.9347	1.29204
18.64	0.703266		19.9447	1.295
18.65	0.707493		19.9547	1.30797
18.66	0.711652		19.9647	1.30481
18.67	0.715386		19.9747	1.30499
18.68	0.718402		19.9847	1.29981
18.69	0.720522		19.9947	1.30787
18.7	0.721719		20.0047	1.30709
18.71	0.722116		20.0147	1.31257
18.72	0.721974		20.0247	1.31042
18.73	0.721635		20.0347	1.30977
18.74	0.721468		20.0447	1.30327
18.75	0.721812		20.0547	1.31105
18.76	0.722918		20.0647	1.32058
18.77	0.724918		20.0747	1.31761
18.78	0.72781		20.0847	1.31676
18.79	0.73145		20.0947	1.32809
18.8	0.735584		20.1047	1.32834
18.81	0.739877		20.1147	1.33038
18.82	0.743971		20.1247	1.33947
18.83	0.747544		20.1347	1.34099
18.84	0.750368		20.1447	1.34151
18.85	0.752355		20.1547	1.33652
18.86	0.753575		20.1647	1.34444
18.87	0.754244		20.1747	1.3482
18.88	0.754685		20.1847	1.34268
18.89	0.755273		20.1947	1.35437
18.9	0.756369		20.2047	1.35698
18.91	0.758265		20.2147	1.35884
18.92	0.76114		20.2247	1.36263
18.93	0.765029		20.2347	1.35434
18.94	0.769817		20.2447	1.35443
18.95	0.775248		20.2547	1.35994
18.96	0.780958		20.2647	1.35482
18.97	0.786524		20.2747	1.35977
18.98	0.791528		20.2847	1.3636
18.99	0.795621		20.2947	1.37433
19	0.798589		20.3047	1.37461
19.01	0.800386		20.3147	1.38058
19.02	0.801144		20.3247	1.38973
19.03	0.801142		20.3347	1.38598
19.04	0.800757		20.3447	1.37846
19.05	0.800392		20.3547	1.38257
19.06	0.800404		20.3647	1.38217
19.07	0.801051		20.3747	1.37768
19.08	0.802447		20.3847	1.37883
19.09	0.804549		20.3947	1.38461
19.1	0.807163		20.4047	1.38577
19.11	0.809974		20.4147	1.39572
19.12	0.812599		20.4247	1.38975
19.13	0.814654		20.4347	1.39319
19.14	0.815821		20.4447	1.39413
19.15	0.815917		20.4547	1.38905
19.16	0.814926		20.4647	1.39356
19.17	0.813012		20.4747	1.40145
19.18	0.81049		20.4847	1.39846
19.19	0.807772		20.4947	1.38878
19.2	0.805303		20.5047	1.39896
19.21	0.803491		20.5147	1.39297
19.22	0.802652		20.5247	1.40156
19.23	0.80297		20.5347	1.40467
19.24	0.804476		20.5447	1.40553
19.25	0.807045		20.5547	1.40378
19.26	0.810417		20.5647	1.40177
19.27	0.814231		20.5747	1.40593
19.28	0.818084		20.5847	1.41288
19.29	0.821587		20.5947	1.41191
19.3	0.824441		20.6047	1.41695
19.31	0.82648		20.6147	1.42246
19.32	0.827709		20.6247	1.41587
19.33	0.828296		20.6347	1.41689
19.34	0.828542		20.6447	1.42549
19.35	0.82882		20.6547	1.42647
19.36	0.829511		20.6647	1.43181
19.37	0.830932		20.6747	1.43319
19.38	0.83329		20.6847	1.43219
19.39	0.836642		20.6947	1.4397
19.4	0.840881		20.7047	1.44609
19.41	0.845751		20.7147	1.44262
19.42	0.850871		20.7247	1.44458
19.43	0.855798		20.7347	1.44941
19.44	0.860088		20.7447	1.44687
19.45	0.863374		20.7547	1.45291
19.46	0.865433		20.7647	1.45244
19.47	0.866226		20.7747	1.45088
19.48	0.865909		20.7847	1.45631
19.49	0.864804		20.7947	1.46217
19.5	0.863343		20.8047	1.46206
19.51	0.861992		20.8147	1.46317
19.52	0.861184		20.8247	1.4657
19.53	0.861246		20.8347	1.47377
19.54	0.862363		20.8447	1.473
19.55	0.864555		20.8547	1.47594
19.56	0.867673		20.8647	1.46863
19.57	0.871429		20.8747	1.47491
19.58	0.875438		20.8847	1.47605
19.59	0.879283		20.8947	1.47712
19.6	0.882583		20.9047	1.47432
19.61	0.88507		20.9147	1.47551
19.62	0.886632		20.9247	1.47523
19.63	0.887345		20.9347	1.48015
19.64	0.887455		20.9447	1.48516
19.65	0.887332		20.9547	1.48423
19.66	0.88741		20.9647	1.48269
19.67	0.888109		20.9747	1.48787
19.68	0.889766		20.9847	1.48071
19.69	0.892586		20.9947	1.49212
19.7	0.896608		21.0047	1.49943
19.71	0.901695		21.0147	1.48737
19.72	0.907545		21.0247	1.49052
19.73	0.91373		21.0347	1.49756
19.74	0.919755		21.0447	1.49468
19.75	0.925126		21.0547	1.50769
19.76	0.929438		21.0647	1.50577
19.77	0.932437		21.0747	1.50971
19.78	0.934074		21.0847	1.51267
19.79	0.934504		21.0947	1.51299
19.8	0.934062		21.1047	1.51952
19.81	0.933196		21.1147	1.52526
19.82	0.932389		21.1247	1.52857
19.83	0.932078		21.1347	1.53188
19.84	0.932585		21.1447	1.53714
19.85	0.93407		21.1547	1.5427
19.86	0.936512		21.1647	1.53946
19.87	0.939714		21.1747	1.54244
19.88	0.943332		21.1847	1.54671
19.89	0.946937		21.1947	1.55162
19.9	0.950085		21.2047	1.56041
19.91	0.9524		21.2147	1.56712
19.92	0.953645		21.2247	1.56211
19.93	0.953774		21.2347	1.56557
19.94	0.952942		21.2447	1.56522
19.95	0.951484		21.2547	1.56462
19.96	0.949855		21.2647	1.57235
19.97	0.948555		21.2747	1.57525
[truncated: 3,002 more rows]

## Sheet: Figure2a
3-HfNbTaTiZrC5
energy (eV)	EELS (a.u.)
0	5.0024e-13
0.01	9.30097e-05
0.02	0.000186162
0.03	0.000279602
0.04	0.000373475
0.05	0.000467931
0.06	0.000563123
0.07	0.000659213
0.08	0.000756365
0.09	0.000854754
0.1	0.000954564
0.11	0.00105599
0.12	0.00115922
0.13	0.00126449
0.14	0.00137201
0.15	0.00148202
0.16	0.00159476
0.17	0.00171047
0.18	0.00182941
0.19	0.00195179
0.2	0.00207783
0.21	0.0022077
0.22	0.00234151
0.23	0.00247929
0.24	0.00262091
0.25	0.00276614
0.26	0.00291451
0.27	0.00306535
0.28	0.00321778
0.29	0.0033707
0.3	0.0035229
0.31	0.00367311
0.32	0.00382025
0.33	0.00396349
0.34	0.0041025
0.35	0.00423749
0.36	0.00436928
0.37	0.00449918
0.38	0.00462892
0.39	0.00476042
0.4	0.00489569
0.41	0.00503662
0.42	0.00518494
0.43	0.00534215
0.44	0.00550949
0.45	0.00568798
0.46	0.00587843
0.47	0.00608146
0.48	0.00629758
0.49	0.00652721
0.5	0.0067707
0.51	0.00702842
0.52	0.00730075
0.53	0.00758805
0.54	0.0078906
0.55	0.00820854
0.56	0.00854166
0.57	0.0088893
0.58	0.0092502
0.59	0.00962244
0.6	0.0100034
0.61	0.0103901
0.62	0.010779
0.63	0.0111668
0.64	0.0115505
0.65	0.0119276
0.66	0.0122965
0.67	0.0126557
0.68	0.0130043
0.69	0.0133413
0.7	0.0136655
0.71	0.0139759
0.72	0.0142717
0.73	0.0145529
0.74	0.0148209
0.75	0.0150787
0.76	0.0153309
0.77	0.0155834
0.78	0.0158429
0.79	0.0161162
0.8	0.0164093
0.81	0.0167272
0.82	0.0170734
0.83	0.0174502
0.84	0.0178584
0.85	0.0182981
0.86	0.018769
0.87	0.019271
0.88	0.0198047
0.89	0.0203717
0.9	0.0209749
0.91	0.0216176
0.92	0.0223039
0.93	0.0230372
0.94	0.0238203
0.95	0.0246541
0.96	0.0255377
0.97	0.0264684
0.98	0.0274417
0.99	0.0284522
1	0.0294945
1.01	0.030565
1.02	0.0316621
1.03	0.0327881
1.04	0.0339485
1.05	0.0351519
1.06	0.0364088
1.07	0.0377295
1.08	0.0391226
1.09	0.0405932
1.1	0.0421418
1.11	0.0437645
1.12	0.0454526
1.13	0.047195
1.14	0.0489798
1.15	0.0507976
1.16	0.0526436
1.17	0.0545194
1.18	0.0564338
1.19	0.0584006
1.2	0.0604366
1.21	0.0625565
1.22	0.0647694
1.23	0.067074
1.24	0.0694567
1.25	0.0718895
1.26	0.0743319
1.27	0.0767341
1.28	0.0790428
1.29	0.0812088
1.3	0.0831942
1.31	0.0849787
1.32	0.0865628
1.33	0.0879657
1.34	0.08922
1.35	0.0903636
1.36	0.09143
1.37	0.0924406
1.38	0.0933993
1.39	0.0942917
1.4	0.0950883
1.41	0.0957511
1.42	0.0962434
1.43	0.0965394
1.44	0.0966322
1.45	0.0965373
1.46	0.0962923
1.47	0.0959507
1.48	0.0955735
1.49	0.0952193
1.5	0.0949354
1.51	0.0947507
1.52	0.094672
1.53	0.0946836
1.54	0.0947495
1.55	0.0948199
1.56	0.0948386
1.57	0.0947534
1.58	0.0945246
1.59	0.0941328
1.6	0.0935817
1.61	0.0928965
1.62	0.0921182
1.63	0.0912951
1.64	0.0904736
1.65	0.0896892
1.66	0.0889614
1.67	0.0882905
1.68	0.0876586
1.69	0.087033
1.7	0.0863733
1.71	0.0856393
1.72	0.0847992
1.73	0.0838369
1.74	0.0827548
1.75	0.0815746
1.76	0.0803325
1.77	0.0790736
1.78	0.0778437
1.79	0.0766828
1.8	0.0756195
1.81	0.0746677
1.82	0.0738257
1.83	0.0730768
1.84	0.0723929
1.85	0.0717391
1.86	0.0710796
1.87	0.0703836
1.88	0.0696312
1.89	0.0688161
1.9	0.0679466
1.91	0.0670429
1.92	0.0661329
1.93	0.0652468
1.94	0.0644112
1.95	0.0636449
1.96	0.062956
1.97	0.0623408
1.98	0.0617846
1.99	0.0612642
2	0.060752
2.01	0.0602207
2.02	0.0596482
2.03	0.0590218
2.04	0.0583405
2.05	0.0576152
2.06	0.056866
2.07	0.0561191
2.08	0.0554017
2.09	0.054738
2.1	0.0541457
2.11	0.0536337
2.12	0.0532014
2.13	0.0528389
2.14	0.0525289
2.15	0.0522491
2.16	0.0519764
2.17	0.05169
2.18	0.0513758
2.19	0.0510284
2.2	0.050652
2.21	0.0502594
2.22	0.0498697
2.23	0.0495042
2.24	0.0491834
2.25	0.0489232
2.26	0.0487328
2.27	0.0486133
2.28	0.0485578
2.29	0.0485515
2.3	0.0485747
2.31	0.048605
2.32	0.0486211
2.33	0.0486064
2.34	0.0485522
2.35	0.0484589
2.36	0.0483364
2.37	0.0482022
2.38	0.0480785
2.39	0.0479886
2.4	0.0479534
2.41	0.0479886
2.42	0.0481026
2.43	0.0482954
2.44	0.0485589
2.45	0.0488776
2.46	0.0492307
2.47	0.0495948
2.48	0.0499478
2.49	0.0502724
2.5	0.0505588
2.51	0.0508071
2.52	0.0510269
2.53	0.0512354
2.54	0.051454
2.55	0.0517047
2.56	0.0520057
2.57	0.0523684
2.58	0.0527948
2.59	0.0532766
2.6	0.0537959
2.61	0.0543263
2.62	0.054837
2.63	0.0552963
2.64	0.0556772
2.65	0.0559616
2.66	0.0561435
2.67	0.0562302
2.68	0.0562405
2.69	0.0562013
2.7	0.0561425
2.71	0.0560921
2.72	0.0560713
2.73	0.0560918
2.74	0.0561542
2.75	0.0562485
2.76	0.0563559
2.77	0.0564529
2.78	0.0565151
2.79	0.0565229
2.8	0.0564652
2.81	0.0563422
2.82	0.0561657
2.83	0.0559573
2.84	0.0557448
2.85	0.0555576
2.86	0.0554221
2.87	0.0553581
2.88	0.055376
2.89	0.0554757
2.9	0.0556461
2.91	0.0558673
2.92	0.0561124
2.93	0.0563522
2.94	0.0565589
2.95	0.0567114
2.96	0.0567984
2.97	0.0568205
2.98	0.0567899
2.99	0.0567272
3	0.056658
3.01	0.0566074
3.02	0.0565958
3.03	0.0566353
3.04	0.0567274
3.05	0.0568627
3.06	0.0570222
3.07	0.0571799
3.08	0.0573072
3.09	0.0573775
3.1	0.0573715
3.11	0.0572807
3.12	0.0571091
3.13	0.0568728
3.14	0.0565968
3.15	0.056311
3.16	0.0560451
3.17	0.055824
3.18	0.0556645
3.19	0.0555731
3.2	0.0555455
3.21	0.0555673
3.22	0.0556164
3.23	0.0556665
3.24	0.0556912
3.25	0.0556691
3.26	0.0555874
3.27	0.0554442
3.28	0.055249
3.29	0.0550208
3.3	0.0547846
3.31	0.0545668
3.32	0.0543911
3.33	0.0542749
3.34	0.0542267
3.35	0.0542449
3.36	0.0543183
3.37	0.0544276
3.38	0.0545485
3.39	0.0546553
3.4	0.0547252
3.41	0.0547429
3.42	0.054703
3.43	0.0546113
3.44	0.0544839
3.45	0.054344
3.46	0.0542183
3.47	0.0541325
3.48	0.0541076
3.49	0.0541567
3.5	0.0542837
3.51	0.0544826
3.52	0.0547382
3.53	0.0550286
3.54	0.0553276
3.55	0.0556095
3.56	0.0558527
3.57	0.0560443
3.58	0.0561815
3.59	0.056273
3.6	0.0563366
3.61	0.0563963
3.62	0.0564775
3.63	0.056603
3.64	0.056789
3.65	0.0570424
3.66	0.0573597
3.67	0.0577269
3.68	0.0581213
3.69	0.0585146
3.7	0.0588769
3.71	0.0591821
3.72	0.0594118
3.73	0.0595595
3.74	0.0596313
3.75	0.0596454
3.76	0.0596282
3.77	0.0596105
3.78	0.0596218
3.79	0.0596863
3.8	0.059819
3.81	0.060024
3.82	0.0602941
3.83	0.0606116
3.84	0.0609513
3.85	0.0612841
3.86	0.0615817
3.87	0.0618221
3.88	0.0619932
3.89	0.0620955
3.9	0.0621416
3.91	0.0621547
3.92	0.0621636
3.93	0.0621979
3.94	0.0622834
3.95	0.0624376
3.96	0.0626675
3.97	0.0629678
3.98	0.063322
3.99	0.063704
4	0.0640823
4.01	0.0644242
4.02	0.0647014
4.03	0.0648953
4.04	0.0650001
4.05	0.065024
4.06	0.0649878
4.07	0.0649211
4.08	0.0648571
4.09	0.0648273
4.1	0.0648568
4.11	0.0649606
4.12	0.0651422
4.13	0.0653929
4.14	0.065694
4.15	0.0660193
4.16	0.0663399
4.17	0.0666293
4.18	0.0668683
4.19	0.067049
4.2	0.0671768
4.21	0.0672695
4.22	0.0673543
4.23	0.0674634
4.24	0.067629
4.25	0.0678778
4.26	0.0682279
4.27	0.0686858
4.28	0.0692454
4.29	0.0698885
4.3	0.0705871
4.31	0.0713066
4.32	0.072011
4.33	0.0726682
4.34	0.0732561
4.35	0.0737656
4.36	0.0742031
4.37	0.0745887
4.38	0.0749526
4.39	0.0753292
4.4	0.075751
4.41	0.0762429
4.42	0.076818
4.43	0.077475
4.44	0.0781978
4.45	0.0789574
4.46	0.0797161
4.47	0.0804328
4.48	0.0810701
4.49	0.0816011
4.5	0.0820147
4.51	0.0823177
4.52	0.0825343
4.53	0.0827015
4.54	0.0828625
4.55	0.0830601
4.56	0.0833292
4.57	0.0836918
4.58	0.084154
4.59	0.0847048
4.6	0.0853171
4.61	0.0859523
4.62	0.0865652
4.63	0.0871117
4.64	0.0875562
4.65	0.0878782
4.66	0.0880759
4.67	0.088167
4.68	0.0881846
4.69	0.0881712
4.7	0.0881711
4.71	0.0882225
4.72	0.0883516
4.73	0.0885681
4.74	0.0888642
4.75	0.0892153
4.76	0.089584
4.77	0.089926
4.78	0.0901978
4.79	0.0903647
4.8	0.0904073
4.81	0.0903255
4.82	0.0901392
4.83	0.0898847
4.84	0.089608
4.85	0.0893579
4.86	0.0891776
4.87	0.0890991
4.88	0.0891389
4.89	0.0892958
4.9	0.089552
4.91	0.0898752
4.92	0.0902242
4.93	0.0905551
4.94	0.090829
4.95	0.0910191
4.96	0.0911152
4.97	0.0911265
4.98	0.0910787
4.99	0.0910101
5	0.0909635
5.01	0.0909795
5.02	0.0910892
5.03	0.091309
5.04	0.0916385
5.05	0.0920593
5.06	0.0925377
5.07	0.093029
5.08	0.0934842
5.09	0.0938579
5.1	0.0941164
5.11	0.0942436
5.12	0.0942442
5.13	0.0941429
5.14	0.0939799
5.15	0.0938033
5.16	0.0936614
5.17	0.0935948
5.18	0.0936304
5.19	0.0937778
5.2	0.0940281
5.21	0.0943551
5.22	0.0947195
5.23	0.0950751
5.24	0.095376
5.25	0.0955854
5.26	0.0956817
5.27	0.0956632
5.28	0.0955484
5.29	0.0953723
5.3	0.0951802
5.31	0.0950197
5.32	0.0949327
5.33	0.094949
5.34	0.0950818
5.35	0.0953257
5.36	0.095657
5.37	0.0960371
5.38	0.0964182
5.39	0.0967499
5.4	0.0969884
5.41	0.0971037
5.42	0.0970853
5.43	0.0969442
5.44	0.0967107
5.45	0.0964291
5.46	0.0961497
5.47	0.0959207
5.48	0.0957809
5.49	0.095754
5.5	0.0958463
5.51	0.0960457
5.52	0.0963239
5.53	0.0966415
5.54	0.0969536
5.55	0.0972183
5.56	0.0974044
5.57	0.0974967
5.58	0.0975003
5.59	0.0974389
5.6	0.0973514
5.61	0.0972844
5.62	0.0972852
5.63	0.0973935
5.64	0.0976363
5.65	0.0980232
5.66	0.0985455
5.67	0.0991764
5.68	0.0998745
5.69	0.100589
5.7	0.101267
5.71	0.101863
5.72	0.102344
5.73	0.102698
5.74	0.102936
5.75	0.103086
5.76	0.103192
5.77	0.103304
5.78	0.103467
5.79	0.103716
5.8	0.10407
5.81	0.104526
5.82	0.105062
5.83	0.10564
5.84	0.106208
5.85	0.106712
5.86	0.107105
5.87	0.107352
5.88	0.107444
5.89	0.10739
5.9	0.107226
5.91	0.107002
5.92	0.106773
5.93	0.106596
5.94	0.106514
5.95	0.106554
5.96	0.106724
5.97	0.107008
5.98	0.107373
5.99	0.10777
6	0.108144
6.01	0.108442
6.02	0.108623
6.03	0.108663
6.04	0.108563
6.05	0.108346
6.06	0.108054
6.07	0.10774
6.08	0.107456
6.09	0.10725
6.1	0.107152
6.11	0.107176
6.12	0.107312
6.13	0.107533
6.14	0.107794
6.15	0.108044
6.16	0.10823
6.17	0.108308
6.18	0.108254
6.19	0.108062
6.2	0.107754
6.21	0.107367
6.22	0.106954
6.23	0.10657
6.24	0.106267
6.25	0.106083
6.26	0.106039
6.27	0.106136
6.28	0.106357
6.29	0.106665
6.3	0.107013
6.31	0.107349
6.32	0.107626
6.33	0.10781
6.34	0.107883
6.35	0.107852
6.36	0.107744
6.37	0.107601
6.38	0.107475
6.39	0.107414
6.4	0.107462
6.41	0.107644
6.42	0.107967
6.43	0.108418
6.44	0.108967
6.45	0.109566
6.46	0.11016
6.47	0.110697
6.48	0.111132
6.49	0.111437
6.5	0.111609
6.51	0.111666
6.52	0.111649
6.53	0.11161
6.54	0.111604
6.55	0.111684
6.56	0.111887
6.57	0.112235
6.58	0.112724
6.59	0.113334
6.6	0.114023
6.61	0.114738
6.62	0.115423
6.63	0.116024
6.64	0.116504
6.65	0.116844
6.66	0.117053
6.67	0.117162
6.68	0.117219
6.69	0.117282
6.7	0.117408
6.71	0.117642
6.72	0.118014
6.73	0.118532
6.74	0.11918
6.75	0.119923
6.76	0.120706
6.77	0.121469
6.78	0.122151
6.79	0.122704
6.8	0.123099
6.81	0.123335
6.82	0.123434
6.83	0.123444
6.84	0.123425
6.85	0.12344
6.86	0.123547
6.87	0.123788
6.88	0.124181
6.89	0.124725
6.9	0.12539
6.91	0.126131
6.92	0.126886
6.93	0.127592
6.94	0.128194
6.95	0.128652
6.96	0.128953
6.97	0.129111
6.98	0.129163
6.99	0.129165
7	0.12918
7.01	0.129268
7.02	0.129473
7.03	0.12982
7.04	0.130308
7.05	0.13091
7.06	0.131577
7.07	0.132246
7.08	0.132846
7.09	0.133312
7.1	0.1336
7.11	0.133686
7.12	0.133581
7.13	0.133322
7.14	0.132967
7.15	0.132587
7.16	0.13225
7.17	0.132013
7.18	0.131915
7.19	0.131969
7.2	0.132161
7.21	0.132456
7.22	0.132799
7.23	0.133129
7.24	0.133385
7.25	0.133522
7.26	0.133515
7.27	0.133366
7.28	0.133108
7.29	0.132791
7.3	0.13248
7.31	0.132241
7.32	0.132133
7.33	0.132193
7.34	0.13244
7.35	0.132864
7.36	0.133432
7.37	0.134089
7.38	0.134766
7.39	0.135393
7.4	0.135904
7.41	0.136254
7.42	0.136423
7.43	0.136423
7.44	0.13629
7.45	0.136082
7.46	0.135865
7.47	0.135704
7.48	0.135649
7.49	0.135731
7.5	0.135954
7.51	0.136296
7.52	0.136715
7.53	0.137151
7.54	0.137539
7.55	0.13782
7.56	0.137951
7.57	0.137915
7.58	0.137724
7.59	0.137418
7.6	0.137058
7.61	0.136713
7.62	0.136454
7.63	0.136341
7.64	0.136412
7.65	0.136684
7.66	0.137146
7.67	0.137763
7.68	0.138482
7.69	0.139235
7.7	0.139954
7.71	0.140581
7.72	0.141075
7.73	0.141424
7.74	0.141646
7.75	0.14178
7.76	0.141887
7.77	0.142032
7.78	0.142274
7.79	0.142659
7.8	0.143209
7.81	0.143917
7.82	0.144752
7.83	0.145658
7.84	0.146565
7.85	0.147398
7.86	0.148089
7.87	0.14859
7.88	0.148883
7.89	0.148982
7.9	0.148932
7.91	0.148801
7.92	0.148667
7.93	0.148608
7.94	0.148688
7.95	0.148949
7.96	0.149405
7.97	0.150041
7.98	0.150816
7.99	0.151668
8	0.152525
8.01	0.153314
8.02	0.153976
8.03	0.154477
8.04	0.154814
8.05	0.155017
8.06	0.15514
8.07	0.155255
8.08	0.15544
8.09	0.15576
8.1	0.156263
8.11	0.156972
8.12	0.157875
8.13	0.158933
8.14	0.160081
8.15	0.161235
8.16	0.162308
8.17	0.163222
8.18	0.16392
8.19	0.164379
8.2	0.164612
8.21	0.164667
8.22	0.164617
8.23	0.164546
8.24	0.164536
8.25	0.164654
8.26	0.16494
8.27	0.165402
8.28	0.166014
8.29	0.166725
8.3	0.167458
8.31	0.168129
8.32	0.168661
8.33	0.168996
8.34	0.169104
8.35	0.168996
8.36	0.168715
8.37	0.168333
8.38	0.167934
8.39	0.167604
8.4	0.167413
8.41	0.167408
8.42	0.167603
8.43	0.16798
8.44	0.16849
8.45	0.16906
8.46	0.169604
8.47	0.170037
8.48	0.170293
8.49	0.170329
8.5	0.170142
8.51	0.169765
8.52	0.16926
8.53	0.16871
8.54	0.168203
8.55	0.167817
8.56	0.16761
8.57	0.16761
8.58	0.167816
8.59	0.168192
8.6	0.16868
8.61	0.169201
8.62	0.169677
8.63	0.170037
8.64	0.170232
8.65	0.170249
8.66	0.170108
8.67	0.16986
8.68	0.169581
8.69	0.169355
8.7	0.169262
8.71	0.169368
8.72	0.16971
8.73	0.170297
8.74	0.171103
8.75	0.172073
8.76	0.173131
8.77	0.174189
8.78	0.175159
8.79	0.17597
8.8	0.176581
8.81	0.176985
8.82	0.177214
8.83	0.177332
8.84	0.17742
8.85	0.177567
8.86	0.177852
8.87	0.178331
8.88	0.179033
8.89	0.179949
8.9	0.18104
8.91	0.182238
8.92	0.183456
8.93	0.184606
8.94	0.18561
8.95	0.186414
8.96	0.187004
8.97	0.187403
8.98	0.187672
8.99	0.187896
9	0.188172
9.01	0.188592
9.02	0.189229
9.03	0.190124
9.04	0.191286
9.05	0.192681
9.06	0.194244
9.07	0.195883
9.08	0.19749
9.09	0.198964
9.1	0.200221
9.11	0.201212
9.12	0.201929
9.13	0.202411
9.14	0.202729
9.15	0.202977
9.16	0.203251
9.17	0.203634
9.18	0.204177
9.19	0.204896
9.2	0.205762
9.21	0.206709
9.22	0.207641
9.23	0.208449
9.24	0.209027
9.25	0.209294
9.26	0.209209
9.27	0.208777
9.28	0.208052
9.29	0.207126
9.3	0.206112
9.31	0.205129
9.32	0.204277
9.33	0.203631
9.34	0.203224
9.35	0.203052
9.36	0.203067
9.37	0.203194
9.38	0.203338
9.39	0.203401
9.4	0.203304
9.41	0.202995
9.42	0.202466
9.43	0.20175
9.44	0.200917
9.45	0.200058
9.46	0.199275
9.47	0.198658
9.48	0.198273
9.49	0.198154
9.5	0.198298
9.51	0.19866
9.52	0.199168
9.53	0.199723
9.54	0.200222
9.55	0.20057
9.56	0.200699
9.57	0.200577
9.58	0.200218
9.59	0.199673
9.6	0.199028
9.61	0.198381
9.62	0.197829
9.63	0.197452
9.64	0.197298
9.65	0.197381
9.66	0.197675
9.67	0.198121
9.68	0.198633
9.69	0.199113
9.7	0.199466
9.71	0.199619
9.72	0.199531
9.73	0.199204
9.74	0.198682
9.75	0.198043
9.76	0.197381
9.77	0.196797
9.78	0.196377
9.79	0.196181
9.8	0.196234
9.81	0.196525
9.82	0.197006
9.83	0.1976
9.84	0.19821
9.85	0.198741
9.86	0.199108
9.87	0.199257
9.88	0.199174
9.89	0.198886
9.9	0.198458
9.91	0.197982
9.92	0.19756
9.93	0.197286
9.94	0.197236
9.95	0.197455
9.96	0.197948
9.97	0.198686
9.98	0.199604
9.99	0.200613
10	0.201612
10.01	0.202505
10.02	0.203215
10.03	0.203701
10.04	0.203963
10.05	0.204043
10.06	0.204016
10.07	0.203978
10.08	0.204025
10.09	0.204241
10.1	0.20468
10.11	0.205361
10.12	0.20626
10.13	0.207317
10.14	0.208439
10.15	0.209516
10.16	0.210436
10.17	0.211106
10.18	0.211464
10.19	0.211496
10.2	0.211235
10.21	0.210754
10.22	0.210155
10.23	0.209552
10.24	0.209046
10.25	0.208718
10.26	0.20861
10.27	0.208727
10.28	0.20903
10.29	0.20945
10.3	0.209894
10.31	0.210263
10.32	0.210473
10.33	0.210465
10.34	0.210222
10.35	0.20977
10.36	0.209176
10.37	0.208534
10.38	0.207949
10.39	0.207523
10.4	0.207333
10.41	0.207428
10.42	0.207814
10.43	0.20846
10.44	0.209297
10.45	0.210228
10.46	0.211142
10.47	0.211932
10.48	0.212511
10.49	0.212828
10.5	0.212874
10.51	0.21269
10.52	0.212349
10.53	0.211951
10.54	0.211597
10.55	0.211377
10.56	0.211351
10.57	0.211544
10.58	0.211938
10.59	0.212478
10.6	0.213077
10.61	0.213632
10.62	0.21404
10.63	0.214218
10.64	0.214117
10.65	0.213734
10.66	0.21311
10.67	0.212327
10.68	0.211492
10.69	0.210716
10.7	0.210101
10.71	0.209725
10.72	0.209628
10.73	0.209811
10.74	0.210234
10.75	0.210821
10.76	0.211475
10.77	0.212087
10.78	0.212558
10.79	0.212813
10.8	0.212818
10.81	0.21258
10.82	0.212153
10.83	0.211619
10.84	0.21108
10.85	0.210635
10.86	0.210364
10.87	0.210317
10.88	0.210507
10.89	0.210904
10.9	0.211443
10.91	0.21203
10.92	0.212559
10.93	0.212928
10.94	0.213057
10.95	0.212904
10.96	0.212472
10.97	0.211809
10.98	0.210999
10.99	0.210152
11	0.209377
11.01	0.208774
11.02	0.208416
11.03	0.20834
11.04	0.208543
11.05	0.208984
11.06	0.20959
11.07	0.210265
11.08	0.210911
11.09	0.211436
11.1	0.211777
11.11	0.211909
11.12	0.21185
11.13	0.211658
11.14	0.211419
11.15	0.211233
11.16	0.211194
11.17	0.211377
11.18	0.211826
11.19	0.212545
11.2	0.213497
11.21	0.21461
11.22	0.215782
11.23	0.216899
11.24	0.217848
11.25	0.218541
11.26	0.218926
11.27	0.218999
11.28	0.218802
11.29	0.218419
11.3	0.217956
11.31	0.217525
11.32	0.217224
11.33	0.217124
11.34	0.217259
11.35	0.217619
11.36	0.218154
11.37	0.218781
11.38	0.219399
11.39	0.219903
11.4	0.220205
11.41	0.220248
11.42	0.220022
11.43	0.21956
11.44	0.218937
11.45	0.218257
11.46	0.217631
11.47	0.217165
11.48	0.216938
11.49	0.216998
11.5	0.217348
11.51	0.217953
11.52	0.218739
11.53	0.219609
11.54	0.220448
11.55	0.221153
11.56	0.221641
11.57	0.221867
11.58	0.221835
11.59	0.221591
11.6	0.221222
11.61	0.220833
11.62	0.220533
11.63	0.220416
11.64	0.220547
11.65	0.220953
11.66	0.221619
11.67	0.222489
11.68	0.223475
11.69	0.224469
11.7	0.225362
11.71	0.226057
11.72	0.226493
11.73	0.226654
11.74	0.226569
11.75	0.226312
11.76	0.225984
11.77	0.225697
11.78	0.225557
11.79	0.225643
11.8	0.225998
11.81	0.226625
11.82	0.227479
11.83	0.22848
11.84	0.22952
11.85	0.23048
11.86	0.231248
11.87	0.231741
11.88	0.231916
11.89	0.231783
11.9	0.231396
11.91	0.230852
11.92	0.230263
11.93	0.229746
11.94	0.229398
11.95	0.229286
11.96	0.229432
11.97	0.229818
11.98	0.230382
11.99	0.231032
12	0.231657
12.01	0.23215
12.02	0.232422
12.03	0.232422
12.04	0.232145
12.05	0.231637
12.06	0.230982
12.07	0.23029
12.08	0.229678
12.09	0.229253
12.1	0.229093
12.11	0.229239
12.12	0.229691
12.13	0.230402
12.14	0.231292
12.15	0.232253
12.16	0.233169
12.17	0.233929
12.18	0.234454
12.19	0.234703
12.2	0.234684
12.21	0.234453
12.22	0.234101
12.23	0.233739
12.24	0.233478
12.25	0.233412
12.26	0.2336
12.27	0.234065
12.28	0.234782
12.29	0.235691
12.3	0.236697
12.31	0.23769
12.32	0.238564
12.33	0.239232
12.34	0.239645
12.35	0.239802
12.36	0.23975
12.37	0.239577
12.38	0.239397
12.39	0.239331
12.4	0.239486
12.41	0.239946
12.42	0.240753
12.43	0.241908
12.44	0.243368
12.45	0.245051
12.46	0.246848
12.47	0.248641
12.48	0.250316
12.49	0.251791
12.5	0.253022
12.51	0.254016
12.52	0.25483
12.53	0.255556
12.54	0.256307
12.55	0.257194
12.56	0.258308
12.57	0.259703
12.58	0.261388
12.59	0.263322
12.6	0.265416
12.61	0.267551
12.62	0.269588
12.63	0.271393
12.64	0.272863
12.65	0.273938
12.66	0.274622
12.67	0.274975
12.68	0.275107
12.69	0.275156
12.7	0.275269
12.71	0.275573
12.72	0.276159
12.73	0.27707
12.74	0.278296
12.75	0.279772
12.76	0.281395
12.77	0.283032
12.78	0.284547
12.79	0.285826
12.8	0.286792
12.81	0.287427
12.82	0.287771
12.83	0.287919
12.84	0.287999
12.85	0.288153
12.86	0.288509
12.87	0.289164
12.88	0.290165
12.89	0.291503
12.9	0.293112
12.91	0.294877
12.92	0.296649
12.93	0.298265
12.94	0.299578
12.95	0.300479
12.96	0.300919
12.97	0.300914
12.98	0.300548
12.99	0.29995
13	0.299279
13.01	0.298688
13.02	0.298306
13.03	0.298217
13.04	0.29845
13.05	0.298972
13.06	0.299699
13.07	0.300509
13.08	0.301259
13.09	0.301812
13.1	0.302065
13.11	0.301965
13.12	0.301521
13.13	0.300805
13.14	0.299938
13.15	0.299068
13.16	0.298345
13.17	0.297901
13.18	0.297825
13.19	0.298154
13.2	0.298868
13.21	0.29989
13.22	0.301096
13.23	0.302336
13.24	0.30345
13.25	0.304298
13.26	0.304782
13.27	0.304865
13.28	0.304576
13.29	0.304002
13.3	0.303275
13.31	0.302546
13.32	0.301959
13.33	0.301627
13.34	0.301617
13.35	0.301942
13.36	0.302555
13.37	0.30336
13.38	0.304226
13.39	0.30501
13.4	0.305576
13.41	0.305829
13.42	0.305724
13.43	0.305283
13.44	0.304589
13.45	0.303771
13.46	0.302982
13.47	0.302379
13.48	0.302092
13.49	0.302214
13.5	0.302784
13.51	0.303784
13.52	0.30514
13.53	0.306735
13.54	0.308419
13.55	0.310039
13.56	0.311455
13.57	0.312569
13.58	0.313341
13.59	0.313795
13.6	0.314015
13.61	0.314129
13.62	0.314283
13.63	0.314616
13.64	0.31524
13.65	0.316217
13.66	0.317552
13.67	0.31919
13.68	0.321021
13.69	0.322898
13.7	0.324658
13.71	0.326146
13.72	0.327246
13.73	0.327898
13.74	0.328115
13.75	0.327978
13.76	0.327622
13.77	0.327213
13.78	0.32692
13.79	0.326887
13.8	0.327215
13.81	0.327948
13.82	0.329064
13.83	0.330482
13.84	0.332073
13.85	0.333678
13.86	0.335135
13.87	0.336304
13.88	0.337096
13.89	0.337487
13.9	0.337522
13.91	0.337308
13.92	0.336994
13.93	0.336741
13.94	0.3367
13.95	0.336982
13.96	0.337645
13.97	0.338682
13.98	0.340025
13.99	0.341551
14	0.3431
14.01	0.344502
14.02	0.345604
14.03	0.346297
14.04	0.346539
14.05	0.346362
14.06	0.345866
14.07	0.345204
14.08	0.344553
14.09	0.344088
14.1	0.343955
14.11	0.344251
14.12	0.345009
14.13	0.346201
14.14	0.347737
14.15	0.349481
14.16	0.35127
14.17	0.352941
14.18	0.354359
14.19	0.355441
14.2	0.356174
14.21	0.356613
14.22	0.356876
14.23	0.357117
14.24	0.357504
14.25	0.358185
14.26	0.359269
14.27	0.360806
14.28	0.362777
14.29	0.365097
14.3	0.367623
14.31	0.370175
14.32	0.372557
14.33	0.374593
14.34	0.376153
14.35	0.377182
14.36	0.377702
14.37	0.377816
14.38	0.377684
14.39	0.377498
14.4	0.377447
14.41	0.377687
14.42	0.378324
14.43	0.379394
14.44	0.380863
14.45	0.382631
14.46	0.384551
14.47	0.386452
14.48	0.388167
14.49	0.389567
14.5	0.390586
14.51	0.391232
14.52	0.391592
14.53	0.391815
14.54	0.392088
14.55	0.392602
14.56	0.393528
14.57	0.394987
14.58	0.397037
14.59	0.399663
14.6	0.402776
14.61	0.406225
14.62	0.409816
14.63	0.413338
14.64	0.416597
14.65	0.419445
14.66	0.42181
14.67	0.423706
14.68	0.425231
14.69	0.426546
14.7	0.427848
14.71	0.429332
14.72	0.431158
14.73	0.433426
14.74	0.436158
14.75	0.439295
14.76	0.442704
14.77	0.446195
14.78	0.449552
14.79	0.452571
14.8	0.455093
14.81	0.457039
14.82	0.458426
14.83	0.459366
14.84	0.460048
14.85	0.460705
14.86	0.461579
14.87	0.462883
14.88	0.464769
14.89	0.467312
14.9	0.470496
14.91	0.474221
14.92	0.478313
14.93	0.48255
14.94	0.486695
14.95	0.490538
14.96	0.49393
14.97	0.49681
14.98	0.499224
14.99	0.501308
15	0.503269
15.01	0.505345
15.02	0.507766
15.03	0.510712
15.04	0.514287
15.05	0.518502
15.06	0.523266
15.07	0.528403
15.08	0.533669
15.09	0.53879
15.1	0.543509
15.11	0.547625
15.12	0.551037
15.13	0.553761
15.14	0.555932
15.15	0.557778
15.16	0.55958
15.17	0.56163
15.18	0.564179
15.19	0.567402
15.2	0.571372
15.21	0.576052
15.22	0.581298
15.23	0.586879
15.24	0.592512
15.25	0.597907
15.26	0.60282
15.27	0.607092
15.28	0.610687
15.29	0.613699
15.3	0.616329
15.31	0.618859
15.32	0.621591
15.33	0.624798
15.34	0.628682
15.35	0.633332
15.36	0.638716
15.37	0.644674
15.38	0.650941
15.39	0.657183
15.4	0.663043
15.41	0.668208
15.42	0.672457
15.43	0.675709
15.44	0.678034
15.45	0.679646
15.46	0.680858
15.47	0.682028
15.48	0.683497
15.49	0.685534
15.5	0.688294
15.51	0.691795
15.52	0.695913
15.53	0.700409
15.54	0.704957
15.55	0.709206
15.56	0.712837
15.57	0.715626
15.58	0.71749
15.59	0.718503
15.6	0.718887
15.61	0.71897
15.62	0.719129
15.63	0.719726
15.64	0.72105
15.65	0.723273
15.66	0.726427
15.67	0.730392
15.68	0.734919
15.69	0.739661
15.7	0.744226
15.71	0.748243
15.72	0.751428
15.73	0.753631
15.74	0.754873
15.75	0.755337
15.76	0.755334
15.77	0.755246
15.78	0.755457
15.79	0.75629
15.8	0.757955
15.81	0.760516
15.82	0.763882
15.83	0.767815
15.84	0.77197
15.85	0.775945
15.86	0.779349
15.87	0.781871
15.88	0.783338
15.89	0.78375
15.9	0.783281
15.91	0.782244
15.92	0.781031
15.93	0.78005
15.94	0.779647
15.95	0.780058
15.96	0.781368
15.97	0.783499
15.98	0.786222
15.99	0.789185
16	0.791974
16.01	0.794175
16.02	0.795449
16.03	0.795595
16.04	0.794587
16.05	0.792579
16.06	0.789874
16.07	0.786868
16.08	0.783979
16.09	0.781573
16.1	0.779912
16.11	0.779109
16.12	0.779117
16.13	0.779737
16.14	0.780645
16.15	0.781451
16.16	0.781759
16.17	0.78124
16.18	0.779694
16.19	0.777089
16.2	0.773564
16.21	0.769406
16.22	0.764994
16.23	0.76073
16.24	0.756978
16.25	0.753999
16.26	0.751921
16.27	0.750719
16.28	0.75022
16.29	0.750131
16.3	0.750084
16.31	0.749698
16.32	0.748643
16.33	0.746701
16.34	0.743808
16.35	0.740064
16.36	0.735715
16.37	0.731106
16.38	0.726619
16.39	0.722612
16.4	0.719362
16.41	0.717028
16.42	0.71563
16.43	0.715048
16.44	0.715041
16.45	0.715287
16.46	0.715432
16.47	0.715151
16.48	0.714206
16.49	0.712491
16.5	0.710051
16.51	0.707072
16.52	0.70385
16.53	0.70073
16.54	0.698054
16.55	0.696101
16.56	0.695049
16.57	0.694944
16.58	0.695696
16.59	0.697089
16.6	0.698811
16.61	0.700495
16.62	0.70178
16.63	0.702368
16.64	0.70208
16.65	0.700881
16.66	0.698893
16.67	0.696361
16.68	0.693615
16.69	0.691001
16.7	0.68883
16.71	0.687321
16.72	0.686575
16.73	0.686556
16.74	0.687097
16.75	0.687925
16.76	0.688706
16.77	0.689096
16.78	0.688802
16.79	0.687639
16.8	0.685561
16.81	0.682676
16.82	0.679219
16.83	0.675514
16.84	0.671918
16.85	0.668758
16.86	0.66629
16.87	0.664653
16.88	0.663861
16.89	0.663796
16.9	0.664229
16.91	0.664853
16.92	0.66533
16.93	0.665347
16.94	0.664671
16.95	0.663192
16.96	0.660941
16.97	0.658082
16.98	0.654885
16.99	0.651673
17	0.648764
17.01	0.646425
17.02	0.644831
17.03	0.644037
17.04	0.643975
17.05	0.644463
17.06	0.64523
17.07	0.645961
17.08	0.646345
17.09	0.646132
17.1	0.645176
17.11	0.643465
17.12	0.641122
17.13	0.638382
17.14	0.635553
17.15	0.632958
17.16	0.630889
17.17	0.629562
17.18	0.629086
17.19	0.629452
17.2	0.630532
17.21	0.6321
17.22	0.633859
17.23	0.635493
17.24	0.636712
17.25	0.637305
17.26	0.637178
17.27	0.636371
17.28	0.635049
17.29	0.633469
17.3	0.631936
17.31	0.630748
17.32	0.63015
17.33	0.630291
17.34	0.63121
17.35	0.632821
17.36	0.63493
17.37	0.637258
17.38	0.639484
17.39	0.641297
17.4	0.642445
17.41	0.642786
17.42	0.642314
17.43	0.641158
17.44	0.639559
17.45	0.637829
17.46	0.636298
17.47	0.635256
17.48	0.634918
17.49	0.635386
17.5	0.636643
17.51	0.63855
17.52	0.640869
17.53	0.643294
17.54	0.645503
17.55	0.647206
17.56	0.648202
17.57	0.648409
17.58	0.647884
17.59	0.64681
17.6	0.64546
17.61	0.644149
17.62	0.643179
17.63	0.642787
17.64	0.643112
17.65	0.644174
17.66	0.645865
17.67	0.647971
17.68	0.650192
17.69	0.652198
17.7	0.653674
17.71	0.654381
17.72	0.654197
17.73	0.653141
17.74	0.651372
17.75	0.649157
17.76	0.646828
17.77	0.644722
17.78	0.643135
17.79	0.642276
17.8	0.642243
17.81	0.64301
17.82	0.644439
17.83	0.646293
17.84	0.648283
17.85	0.650109
17.86	0.651516
17.87	0.652338
17.88	0.652534
17.89	0.652195
17.9	0.651528
17.91	0.650819
17.92	0.650383
17.93	0.650514
17.94	0.651438
17.95	0.653281
17.96	0.656045
17.97	0.659612
17.98	0.663751
17.99	0.668149
18	0.672451
18.01	0.676317
18.02	0.679474
18.03	0.681766
18.04	0.683179
18.05	0.683842
18.06	0.684005
18.07	0.683985
18.08	0.684115
18.09	0.684681
18.1	0.68588
18.11	0.687787
18.12	0.690345
18.13	0.693369
18.14	0.696576
18.15	0.699628
18.16	0.702189
18.17	0.703983
18.18	0.704847
18.19	0.704768
18.2	0.703882
18.21	0.702454
18.22	0.70083
18.23	0.699381
18.24	0.698444
18.25	0.698271
18.26	0.698995
18.27	0.700617
18.28	0.703002
18.29	0.705901
18.3	0.708986
18.31	0.711903
18.32	0.714326
18.33	0.716016
18.34	0.716868
18.35	0.716924
18.36	0.716371
18.37	0.715503
18.38	0.714668
18.39	0.714205
18.4	0.714397
18.41	0.715417
18.42	0.717312
18.43	0.719991
18.44	0.723235
18.45	0.726732
18.46	0.73012
18.47	0.733048
18.48	0.735236
18.49	0.736526
18.5	0.736912
18.51	0.736545
18.52	0.7357
18.53	0.734731
18.54	0.734009
18.55	0.733858
18.56	0.734511
18.57	0.736073
18.58	0.738506
18.59	0.741636
18.6	0.745173
18.61	0.748754
18.62	0.752003
18.63	0.754587
18.64	0.75628
18.65	0.757002
18.66	0.756835
18.67	0.756009
18.68	0.754854
18.69	0.753744
18.7	0.753032
18.71	0.752996
18.72	0.753793
18.73	0.755442
18.74	0.757817
18.75	0.760669
18.76	0.763663
18.77	0.766428
18.78	0.768627
18.79	0.770013
18.8	0.77048
18.81	0.770084
18.82	0.769035
18.83	0.767662
18.84	0.766356
18.85	0.765508
18.86	0.765447
18.87	0.766401
18.88	0.768459
18.89	0.771569
18.9	0.775539
18.91	0.780064
18.92	0.784773
18.93	0.789279
18.94	0.79325
18.95	0.79646
18.96	0.798835
18.97	0.800463
18.98	0.801581
18.99	0.802522
19	0.803661
19.01	0.805346
19.02	0.807839
19.03	0.811274
19.04	0.815633
19.05	0.820743
19.06	0.826298
19.07	0.831898
19.08	0.837109
19.09	0.841531
19.1	0.844874
19.11	0.847004
19.12	0.847976
19.13	0.848024
19.14	0.847516
19.15	0.846894
19.16	0.8466
19.17	0.847009
19.18	0.848376
19.19	0.850801
19.2	0.854224
19.21	0.858429
19.22	0.863087
19.23	0.867802
19.24	0.87218
19.25	0.8759
19.26	0.878775
19.27	0.880791
19.28	0.882111
19.29	0.883048
19.3	0.884008
19.31	0.885422
19.32	0.887673
19.33	0.89104
19.34	0.89565
19.35	0.901462
19.36	0.908263
19.37	0.915693
19.38	0.923292
19.39	0.93056
19.4	0.937041
19.41	0.942394
19.42	0.946456
19.43	0.949269
19.44	0.951073
19.45	0.952256
19.46	0.953284
19.47	0.954615
19.48	0.956624
19.49	0.959541
19.5	0.963419
19.51	0.968118
19.52	0.973334
19.53	0.978636
19.54	0.983545
19.55	0.987609
19.56	0.990492
19.57	0.992035
19.58	0.992297
19.59	0.99154
19.6	0.990187
19.61	0.988748
19.62	0.987732
19.63	0.987572
19.64	0.988558
19.65	0.990798
19.66	0.994206
19.67	0.998511
19.68	1.0033
19.69	1.00806
19.7	1.0123
19.71	1.01559
19.72	1.01766
19.73	1.01844
19.74	1.0181
19.75	1.01698
19.76	1.01554
19.77	1.01428
19.78	1.01368
19.79	1.01408
19.8	1.01564
19.81	1.01837
19.82	1.02205
19.83	1.02632
19.84	1.03071
19.85	1.03472
19.86	1.03793
19.87	1.04004
19.88	1.04093
19.89	1.04074
19.9	1.03977
19.91	1.03849
19.92	1.03742
19.93	1.03706
19.94	1.03782
19.95	1.03995
19.96	1.04351
19.97	1.04837
[truncated: 3,002 more rows]

## Sheet: Figure2b
6-HfNbTaTiVC5
energy (eV)	EELS (a.u.)
0	1.2759e-11
0.01	0.000165477
0.02	0.00033173
0.03	0.000499544
0.04	0.000669708
0.05	0.000843026
0.06	0.00102032
0.07	0.00120241
0.08	0.00139013
0.09	0.00158433
0.1	0.0017858
0.11	0.0019953
0.12	0.00221348
0.13	0.00244087
0.14	0.0026777
0.15	0.00292393
0.16	0.00317899
0.17	0.00344175
0.18	0.00371028
0.19	0.00398181
0.2	0.00425255
0.21	0.00451781
0.22	0.00477213
0.23	0.00500964
0.24	0.00522464
0.25	0.00541221
0.26	0.005569
0.27	0.00569368
0.28	0.00578725
0.29	0.00585297
0.3	0.00589589
0.31	0.00592225
0.32	0.00593877
0.33	0.00595203
0.34	0.00596797
0.35	0.00599162
0.36	0.00602702
0.37	0.00607715
0.38	0.00614409
0.39	0.00622907
0.4	0.00633264
0.41	0.00645479
0.42	0.00659507
0.43	0.00675274
0.44	0.00692695
0.45	0.00711684
0.46	0.00732176
0.47	0.00754126
0.48	0.00777519
0.49	0.00802353
0.5	0.00828622
0.51	0.00856289
0.52	0.00885254
0.53	0.00915333
0.54	0.00946243
0.55	0.00977606
0.56	0.0100897
0.57	0.0103986
0.58	0.0106982
0.59	0.010985
0.6	0.011257
0.61	0.0115135
0.62	0.0117558
0.63	0.0119858
0.64	0.0122062
0.65	0.012419
0.66	0.0126253
0.67	0.0128251
0.68	0.013017
0.69	0.0131992
0.7	0.0133697
0.71	0.0135276
0.72	0.0136734
0.73	0.0138097
0.74	0.0139408
0.75	0.0140724
0.76	0.0142112
0.77	0.0143637
0.78	0.0145355
0.79	0.014731
0.8	0.0149531
0.81	0.0152028
0.82	0.0154797
0.83	0.0157821
0.84	0.0161078
0.85	0.0164542
0.86	0.0168198
0.87	0.0172039
0.88	0.017607
0.89	0.018031
0.9	0.0184784
0.91	0.0189519
0.92	0.019453
0.93	0.0199822
0.94	0.0205377
0.95	0.0211156
0.96	0.0217101
0.97	0.0223144
0.98	0.0229215
0.99	0.0235258
1	0.0241243
1.01	0.0247175
1.02	0.0253098
1.03	0.0259091
1.04	0.0265253
1.05	0.0271693
1.06	0.027851
1.07	0.028578
1.08	0.0293542
1.09	0.0301794
1.1	0.0310496
1.11	0.0319571
1.12	0.0328923
1.13	0.0338454
1.14	0.0348086
1.15	0.0357779
1.16	0.0367543
1.17	0.0377445
1.18	0.0387597
1.19	0.0398135
1.2	0.0409195
1.21	0.042088
1.22	0.0433237
1.23	0.0446233
1.24	0.0459744
1.25	0.0473556
1.26	0.0487376
1.27	0.0500861
1.28	0.0513657
1.29	0.0525451
1.3	0.0536015
1.31	0.0545241
1.32	0.0553163
1.33	0.0559933
1.34	0.0565792
1.35	0.0571014
1.36	0.0575849
1.37	0.0580476
1.38	0.0584977
1.39	0.0589325
1.4	0.0593409
1.41	0.0597065
1.42	0.0600135
1.43	0.0602513
1.44	0.0604189
1.45	0.0605269
1.46	0.0605971
1.47	0.0606595
1.48	0.0607481
1.49	0.0608952
1.5	0.0611275
1.51	0.0614619
1.52	0.0619039
1.53	0.0624466
1.54	0.0630719
1.55	0.0637532
1.56	0.0644594
1.57	0.0651598
1.58	0.0658298
1.59	0.0664547
1.6	0.0670329
1.61	0.067575
1.62	0.0681022
1.63	0.0686403
1.64	0.0692147
1.65	0.0698448
1.66	0.070539
1.67	0.071293
1.68	0.0720893
1.69	0.0728994
1.7	0.0736886
1.71	0.0744222
1.72	0.0750722
1.73	0.0756231
1.74	0.076076
1.75	0.0764492
1.76	0.0767748
1.77	0.0770936
1.78	0.0774478
1.79	0.0778739
1.8	0.0783962
1.81	0.0790234
1.82	0.0797456
1.83	0.0805353
1.84	0.0813503
1.85	0.0821385
1.86	0.0828457
1.87	0.0834238
1.88	0.0838379
1.89	0.0840723
1.9	0.0841318
1.91	0.0840392
1.92	0.0838291
1.93	0.0835392
1.94	0.0832019
1.95	0.0828372
1.96	0.0824482
1.97	0.0820208
1.98	0.0815263
1.99	0.0809277
2	0.0801876
2.01	0.0792768
2.02	0.0781811
2.03	0.0769059
2.04	0.0754755
2.05	0.0739299
2.06	0.0723184
2.07	0.0706923
2.08	0.0690978
2.09	0.0675715
2.1	0.066137
2.11	0.064804
2.12	0.0635696
2.13	0.062421
2.14	0.0613392
2.15	0.0603042
2.16	0.0592987
2.17	0.0583126
2.18	0.0573443
2.19	0.0564017
2.2	0.0554996
2.21	0.0546578
2.22	0.0538966
2.23	0.0532344
2.24	0.0526841
2.25	0.052252
2.26	0.0519366
2.27	0.0517284
2.28	0.051611
2.29	0.0515631
2.3	0.0515608
2.31	0.0515809
2.32	0.0516044
2.33	0.0516194
2.34	0.0516227
2.35	0.0516201
2.36	0.051625
2.37	0.0516548
2.38	0.051728
2.39	0.0518595
2.4	0.0520582
2.41	0.052324
2.42	0.0526472
2.43	0.0530083
2.44	0.0533801
2.45	0.0537304
2.46	0.0540263
2.47	0.054239
2.48	0.0543486
2.49	0.0543471
2.5	0.05424
2.51	0.0540443
2.52	0.0537858
2.53	0.0534937
2.54	0.0531959
2.55	0.0529144
2.56	0.0526619
2.57	0.0524409
2.58	0.0522434
2.59	0.0520528
2.6	0.0518477
2.61	0.0516055
2.62	0.0513075
2.63	0.0509425
2.64	0.05051
2.65	0.0500198
2.66	0.0494914
2.67	0.0489506
2.68	0.0484256
2.69	0.0479431
2.7	0.0475253
2.71	0.0471871
2.72	0.0469356
2.73	0.0467691
2.74	0.0466781
2.75	0.0466465
2.76	0.0466542
2.77	0.0466798
2.78	0.0467039
2.79	0.0467122
2.8	0.046698
2.81	0.0466626
2.82	0.0466153
2.83	0.0465704
2.84	0.0465448
2.85	0.0465541
2.86	0.0466095
2.87	0.0467157
2.88	0.0468694
2.89	0.0470594
2.9	0.0472673
2.91	0.0474704
2.92	0.0476446
2.93	0.0477687
2.94	0.0478277
2.95	0.0478157
2.96	0.0477374
2.97	0.0476066
2.98	0.0474443
2.99	0.0472751
3	0.0471228
3.01	0.0470072
3.02	0.0469419
3.03	0.0469319
3.04	0.0469741
3.05	0.0470581
3.06	0.0471676
3.07	0.0472841
3.08	0.0473898
3.09	0.0474713
3.1	0.0475224
3.11	0.0475455
3.12	0.0475516
3.13	0.0475584
3.14	0.0475876
3.15	0.0476612
3.16	0.0477986
3.17	0.0480135
3.18	0.0483122
3.19	0.0486924
3.2	0.0491429
3.21	0.0496446
3.22	0.0501719
3.23	0.0506962
3.24	0.0511888
3.25	0.0516256
3.26	0.0519908
3.27	0.0522789
3.28	0.0524963
3.29	0.0526591
3.3	0.0527903
3.31	0.0529153
3.32	0.0530575
3.33	0.0532344
3.34	0.0534546
3.35	0.0537168
3.36	0.0540096
3.37	0.0543137
3.38	0.0546049
3.39	0.0548581
3.4	0.0550524
3.41	0.0551749
3.42	0.0552238
3.43	0.055209
3.44	0.0551507
3.45	0.0550765
3.46	0.0550166
3.47	0.0549996
3.48	0.0550488
3.49	0.055179
3.5	0.0553956
3.51	0.0556932
3.52	0.0560577
3.53	0.0564672
3.54	0.0568961
3.55	0.0573185
3.56	0.0577128
3.57	0.0580654
3.58	0.0583732
3.59	0.0586438
3.6	0.058894
3.61	0.0591461
3.62	0.0594239
3.63	0.0597475
3.64	0.0601299
3.65	0.0605741
3.66	0.0610724
3.67	0.0616064
3.68	0.06215
3.69	0.0626727
3.7	0.0631449
3.71	0.0635431
3.72	0.0638543
3.73	0.0640792
3.74	0.0642321
3.75	0.0643387
3.76	0.0644319
3.77	0.0645464
3.78	0.0647134
3.79	0.0649563
3.8	0.0652873
3.81	0.0657061
3.82	0.0662002
3.83	0.0667463
3.84	0.0673138
3.85	0.0678696
3.86	0.0683836
3.87	0.0688337
3.88	0.0692106
3.89	0.0695191
3.9	0.0697776
3.91	0.0700147
3.92	0.0702638
3.93	0.0705573
3.94	0.0709214
3.95	0.0713711
3.96	0.071908
3.97	0.0725191
3.98	0.0731778
3.99	0.0738472
4	0.0744845
4.01	0.075048
4.02	0.0755031
4.03	0.0758288
4.04	0.0760213
4.05	0.0760949
4.06	0.0760787
4.07	0.076012
4.08	0.075937
4.09	0.0758921
4.1	0.0759059
4.11	0.075994
4.12	0.0761564
4.13	0.0763786
4.14	0.0766345
4.15	0.0768906
4.16	0.0771123
4.17	0.0772706
4.18	0.0773478
4.19	0.0773412
4.2	0.077264
4.21	0.0771431
4.22	0.0770143
4.23	0.0769162
4.24	0.0768838
4.25	0.0769435
4.26	0.0771088
4.27	0.0773791
4.28	0.0777392
4.29	0.0781616
4.3	0.0786108
4.31	0.0790482
4.32	0.0794389
4.33	0.0797582
4.34	0.0799953
4.35	0.0801565
4.36	0.0802633
4.37	0.0803487
4.38	0.0804514
4.39	0.0806086
4.4	0.0808503
4.41	0.0811944
4.42	0.0816441
4.43	0.0821869
4.44	0.0827959
4.45	0.083434
4.46	0.0840588
4.47	0.0846298
4.48	0.0851155
4.49	0.0854987
4.5	0.0857806
4.51	0.0859799
4.52	0.0861299
4.53	0.0862718
4.54	0.0864474
4.55	0.0866921
4.56	0.0870284
4.57	0.0874623
4.58	0.0879815
4.59	0.0885566
4.6	0.0891439
4.61	0.0896918
4.62	0.0901481
4.63	0.0904686
4.64	0.0906248
4.65	0.0906084
4.66	0.0904336
4.67	0.0901332
4.68	0.0897534
4.69	0.0893448
4.7	0.0889544
4.71	0.0886186
4.72	0.0883581
4.73	0.0881756
4.74	0.0880568
4.75	0.0879731
4.76	0.087887
4.77	0.0877598
4.78	0.0875584
4.79	0.0872625
4.8	0.0868689
4.81	0.0863928
4.82	0.085865
4.83	0.085327
4.84	0.0848245
4.85	0.0844
4.86	0.0840877
4.87	0.083909
4.88	0.0838701
4.89	0.0839619
4.9	0.0841615
4.91	0.0844352
4.92	0.0847438
4.93	0.0850483
4.94	0.0853167
4.95	0.0855293
4.96	0.0856824
4.97	0.0857885
4.98	0.0858741
4.99	0.0859742
5	0.0861262
5.01	0.0863629
5.02	0.0867072
5.03	0.0871684
5.04	0.08774
5.05	0.0883999
5.06	0.0891137
5.07	0.0898387
5.08	0.0905308
5.09	0.0911518
5.1	0.091676
5.11	0.0920956
5.12	0.0924223
5.13	0.0926854
5.14	0.0929265
5.15	0.0931922
5.16	0.0935269
5.17	0.0939648
5.18	0.0945253
5.19	0.0952096
5.2	0.096
5.21	0.0968613
5.22	0.0977456
5.23	0.0985986
5.24	0.0993678
5.25	0.100011
5.26	0.100505
5.27	0.100846
5.28	0.101056
5.29	0.101171
5.3	0.101242
5.31	0.101316
5.32	0.101437
5.33	0.101633
5.34	0.10191
5.35	0.102255
5.36	0.102636
5.37	0.103004
5.38	0.103304
5.39	0.103482
5.4	0.103498
5.41	0.10333
5.42	0.10298
5.43	0.102473
5.44	0.101857
5.45	0.101188
5.46	0.100525
5.47	0.0999238
5.48	0.0994226
5.49	0.0990437
5.5	0.0987892
5.51	0.0986424
5.52	0.0985711
5.53	0.0985336
5.54	0.0984862
5.55	0.0983908
5.56	0.0982227
5.57	0.0979749
5.58	0.09766
5.59	0.0973077
5.6	0.0969593
5.61	0.0966604
5.62	0.0964534
5.63	0.0963709
5.64	0.096431
5.65	0.0966343
5.66	0.0969641
5.67	0.0973878
5.68	0.0978617
5.69	0.098337
5.7	0.0987674
5.71	0.099117
5.72	0.0993666
5.73	0.0995174
5.74	0.0995903
5.75	0.0996223
5.76	0.0996596
5.77	0.0997491
5.78	0.0999311
5.79	0.100232
5.8	0.100662
5.81	0.101211
5.82	0.10185
5.83	0.102537
5.84	0.103219
5.85	0.103844
5.86	0.104368
5.87	0.104762
5.88	0.105018
5.89	0.105152
5.9	0.1052
5.91	0.105208
5.92	0.10523
5.93	0.105312
5.94	0.105491
5.95	0.105781
5.96	0.106179
5.97	0.106658
5.98	0.107175
5.99	0.107672
6	0.108089
6.01	0.108374
6.02	0.108486
6.03	0.108411
6.04	0.108159
6.05	0.107761
6.06	0.10727
6.07	0.106746
6.08	0.106248
6.09	0.105824
6.1	0.105509
6.11	0.105315
6.12	0.105235
6.13	0.105243
6.14	0.105298
6.15	0.105353
6.16	0.105364
6.17	0.105294
6.18	0.105127
6.19	0.104865
6.2	0.104532
6.21	0.104168
6.22	0.103824
6.23	0.103551
6.24	0.103394
6.25	0.103386
6.26	0.10354
6.27	0.103853
6.28	0.104302
6.29	0.104846
6.3	0.105436
6.31	0.106017
6.32	0.106539
6.33	0.106964
6.34	0.107273
6.35	0.10747
6.36	0.107578
6.37	0.107638
6.38	0.107696
6.39	0.107801
6.4	0.107988
6.41	0.10828
6.42	0.108678
6.43	0.109163
6.44	0.109699
6.45	0.110235
6.46	0.110718
6.47	0.111098
6.48	0.11134
6.49	0.111429
6.5	0.111374
6.51	0.111208
6.52	0.110982
6.53	0.110754
6.54	0.110584
6.55	0.110522
6.56	0.110602
6.57	0.110838
6.58	0.11122
6.59	0.111722
6.6	0.112295
6.61	0.112885
6.62	0.113432
6.63	0.113886
6.64	0.114213
6.65	0.114399
6.66	0.114459
6.67	0.114426
6.68	0.11435
6.69	0.114286
6.7	0.114287
6.71	0.114392
6.72	0.114622
6.73	0.114973
6.74	0.115423
6.75	0.115926
6.76	0.116423
6.77	0.116852
6.78	0.117154
6.79	0.117286
6.8	0.117227
6.81	0.116984
6.82	0.116589
6.83	0.116094
6.84	0.115561
6.85	0.115054
6.86	0.114624
6.87	0.114308
6.88	0.114122
6.89	0.114057
6.9	0.114087
6.91	0.114168
6.92	0.114248
6.93	0.114278
6.94	0.114217
6.95	0.114042
6.96	0.113753
6.97	0.113375
6.98	0.112946
6.99	0.112521
7	0.112153
7.01	0.111889
7.02	0.111764
7.03	0.111793
7.04	0.11197
7.05	0.112271
7.06	0.112653
7.07	0.113064
7.08	0.113449
7.09	0.113758
7.1	0.113958
7.11	0.114035
7.12	0.114
7.13	0.113886
7.14	0.113738
7.15	0.113612
7.16	0.113559
7.17	0.11362
7.18	0.113819
7.19	0.11416
7.2	0.114625
7.21	0.115175
7.22	0.11576
7.23	0.116321
7.24	0.116801
7.25	0.117157
7.26	0.117365
7.27	0.117425
7.28	0.117362
7.29	0.117221
7.3	0.117057
7.31	0.116931
7.32	0.116893
7.33	0.116979
7.34	0.117206
7.35	0.117565
7.36	0.11803
7.37	0.118552
7.38	0.119074
7.39	0.119535
7.4	0.119881
7.41	0.120076
7.42	0.120108
7.43	0.11999
7.44	0.119759
7.45	0.119471
7.46	0.119188
7.47	0.11897
7.48	0.118867
7.49	0.118912
7.5	0.119114
7.51	0.119463
7.52	0.119926
7.53	0.120454
7.54	0.120991
7.55	0.121483
7.56	0.121883
7.57	0.122165
7.58	0.122326
7.59	0.122389
7.6	0.122395
7.61	0.122399
7.62	0.12246
7.63	0.12263
7.64	0.122947
7.65	0.123428
7.66	0.12407
7.67	0.124845
7.68	0.125708
7.69	0.1266
7.7	0.127457
7.71	0.128221
7.72	0.128853
7.73	0.129334
7.74	0.129672
7.75	0.129903
7.76	0.130079
7.77	0.130263
7.78	0.130517
7.79	0.130889
7.8	0.131411
7.81	0.13209
7.82	0.132909
7.83	0.133827
7.84	0.134787
7.85	0.135725
7.86	0.136577
7.87	0.137294
7.88	0.137852
7.89	0.138252
7.9	0.138524
7.91	0.138723
7.92	0.138914
7.93	0.139165
7.94	0.139536
7.95	0.140064
7.96	0.140765
7.97	0.141625
7.98	0.142602
7.99	0.143634
8	0.144644
8.01	0.14555
8.02	0.146284
8.03	0.146796
8.04	0.147069
8.05	0.147119
8.06	0.146991
8.07	0.146753
8.08	0.146481
8.09	0.14625
8.1	0.146115
8.11	0.146111
8.12	0.146243
8.13	0.146488
8.14	0.1468
8.15	0.147116
8.16	0.147368
8.17	0.147495
8.18	0.147457
8.19	0.147239
8.2	0.14686
8.21	0.146367
8.22	0.145827
8.23	0.145318
8.24	0.144916
8.25	0.144684
8.26	0.144665
8.27	0.144878
8.28	0.145313
8.29	0.145936
8.3	0.146692
8.31	0.147514
8.32	0.148331
8.33	0.149082
8.34	0.149724
8.35	0.150241
8.36	0.150647
8.37	0.150983
8.38	0.151308
8.39	0.151686
8.4	0.152182
8.41	0.15284
8.42	0.153686
8.43	0.154715
8.44	0.155897
8.45	0.157175
8.46	0.158477
8.47	0.159725
8.48	0.160849
8.49	0.161796
8.5	0.162545
8.51	0.163111
8.52	0.16354
8.53	0.163904
8.54	0.16429
8.55	0.164782
8.56	0.165454
8.57	0.166356
8.58	0.167509
8.59	0.168901
8.6	0.17049
8.61	0.17221
8.62	0.173978
8.63	0.175708
8.64	0.177326
8.65	0.17878
8.66	0.180055
8.67	0.18117
8.68	0.182176
8.69	0.183149
8.7	0.184169
8.71	0.18531
8.72	0.186622
8.73	0.188123
8.74	0.189791
8.75	0.191565
8.76	0.193353
8.77	0.195038
8.78	0.196499
8.79	0.197628
8.8	0.198348
8.81	0.198626
8.82	0.198481
8.83	0.197979
8.84	0.197218
8.85	0.196315
8.86	0.195384
8.87	0.194518
8.88	0.193777
8.89	0.193185
8.9	0.192723
8.91	0.192343
8.92	0.191976
8.93	0.191545
8.94	0.190986
8.95	0.19026
8.96	0.189362
8.97	0.188327
8.98	0.187221
8.99	0.186134
9	0.185163
9.01	0.1844
9.02	0.183917
9.03	0.183759
9.04	0.183937
9.05	0.184427
9.06	0.185174
9.07	0.186098
9.08	0.187102
9.09	0.188087
9.1	0.188968
9.11	0.189684
9.12	0.190213
9.13	0.190567
9.14	0.190797
9.15	0.190974
9.16	0.191176
9.17	0.191477
9.18	0.191924
9.19	0.192534
9.2	0.193288
9.21	0.19413
9.22	0.194975
9.23	0.195724
9.24	0.196274
9.25	0.196544
9.26	0.196485
9.27	0.19609
9.28	0.195399
9.29	0.19449
9.3	0.193466
9.31	0.192439
9.32	0.19151
9.33	0.19076
9.34	0.190235
9.35	0.189945
9.36	0.189861
9.37	0.189923
9.38	0.190049
9.39	0.190145
9.4	0.190128
9.41	0.189934
9.42	0.189534
9.43	0.188939
9.44	0.188194
9.45	0.187376
9.46	0.186575
9.47	0.18588
9.48	0.185368
9.49	0.185087
9.5	0.185057
9.51	0.185259
9.52	0.185644
9.53	0.186137
9.54	0.186648
9.55	0.187085
9.56	0.187371
9.57	0.187455
9.58	0.187325
9.59	0.187005
9.6	0.186557
9.61	0.186063
9.62	0.185619
9.63	0.185311
9.64	0.185211
9.65	0.185361
9.66	0.185772
9.67	0.186422
9.68	0.187259
9.69	0.18821
9.7	0.189188
9.71	0.190114
9.72	0.190922
9.73	0.191579
9.74	0.192086
9.75	0.19248
9.76	0.192827
9.77	0.193213
9.78	0.193724
9.79	0.194437
9.8	0.195405
9.81	0.19665
9.82	0.198159
9.83	0.199884
9.84	0.201748
9.85	0.203657
9.86	0.20551
9.87	0.207216
9.88	0.208712
9.89	0.209974
9.9	0.21102
9.91	0.21191
9.92	0.212735
9.93	0.213598
9.94	0.214604
9.95	0.215837
9.96	0.217351
9.97	0.219164
9.98	0.22125
9.99	0.223549
10	0.225967
10.01	0.2284
10.02	0.23074
10.03	0.232901
10.04	0.234835
10.05	0.236538
10.06	0.238056
10.07	0.239473
10.08	0.240903
10.09	0.242464
10.1	0.244263
10.11	0.246374
10.12	0.248833
10.13	0.251622
10.14	0.254678
10.15	0.257889
10.16	0.261117
10.17	0.264209
10.18	0.267022
10.19	0.269446
10.2	0.271426
10.21	0.272966
10.22	0.27413
10.23	0.275028
10.24	0.275794
10.25	0.276561
10.26	0.277433
10.27	0.278474
10.28	0.279691
10.29	0.281035
10.3	0.282409
10.31	0.283684
10.32	0.284723
10.33	0.285407
10.34	0.28566
10.35	0.285464
10.36	0.284865
10.37	0.283971
10.38	0.282926
10.39	0.281894
10.4	0.281031
10.41	0.280462
10.42	0.280267
10.43	0.280472
10.44	0.281046
10.45	0.281912
10.46	0.282954
10.47	0.284039
10.48	0.285039
10.49	0.285857
10.5	0.286439
10.51	0.28679
10.52	0.286972
10.53	0.287092
10.54	0.287279
10.55	0.287668
10.56	0.28837
10.57	0.289458
10.58	0.290955
10.59	0.292827
10.6	0.294987
10.61	0.297304
10.62	0.299623
10.63	0.301788
10.64	0.303666
10.65	0.305173
10.66	0.306286
10.67	0.307053
10.68	0.30758
10.69	0.308016
10.7	0.308523
10.71	0.309251
10.72	0.310315
10.73	0.311778
10.74	0.313642
10.75	0.315846
10.76	0.318275
10.77	0.320777
10.78	0.323187
10.79	0.325352
10.8	0.327162
10.81	0.328566
10.82	0.329588
10.83	0.330318
10.84	0.330897
10.85	0.331491
10.86	0.332261
10.87	0.333334
10.88	0.334784
10.89	0.336617
10.9	0.33877
10.91	0.341112
10.92	0.343466
10.93	0.345633
10.94	0.34742
10.95	0.348674
10.96	0.349312
10.97	0.349329
10.98	0.348805
10.99	0.34788
11	0.346734
11.01	0.34555
11.02	0.344481
11.03	0.34363
11.04	0.343031
11.05	0.342649
11.06	0.342384
11.07	0.342095
11.08	0.341625
11.09	0.340831
11.1	0.339613
11.11	0.337939
11.12	0.335849
11.13	0.333455
11.14	0.330915
11.15	0.328416
11.16	0.326137
11.17	0.324228
11.18	0.32279
11.19	0.321864
11.2	0.321428
11.21	0.321402
11.22	0.321662
11.23	0.322059
11.24	0.322442
11.25	0.322685
11.26	0.322712
11.27	0.322507
11.28	0.322119
11.29	0.321654
11.3	0.321252
11.31	0.321063
11.32	0.321223
11.33	0.32183
11.34	0.322929
11.35	0.324502
11.36	0.326471
11.37	0.328701
11.38	0.33102
11.39	0.333241
11.4	0.335191
11.41	0.336735
11.42	0.337805
11.43	0.338406
11.44	0.33862
11.45	0.33858
11.46	0.338454
11.47	0.338405
11.48	0.338569
11.49	0.339027
11.5	0.339793
11.51	0.340812
11.52	0.341965
11.53	0.343086
11.54	0.34399
11.55	0.344501
11.56	0.34449
11.57	0.34389
11.58	0.34272
11.59	0.341071
11.6	0.339098
11.61	0.336988
11.62	0.334927
11.63	0.333076
11.64	0.331544
11.65	0.330376
11.66	0.32955
11.67	0.328982
11.68	0.32854
11.69	0.328071
11.7	0.327425
11.71	0.326484
11.72	0.325186
11.73	0.323536
11.74	0.321609
11.75	0.319532
11.76	0.317467
11.77	0.31558
11.78	0.314017
11.79	0.312888
11.8	0.312246
11.81	0.312085
11.82	0.312342
11.83	0.312906
11.84	0.313633
11.85	0.314369
11.86	0.314975
11.87	0.31535
11.88	0.315453
11.89	0.315304
11.9	0.314984
11.91	0.314617
11.92	0.314348
11.93	0.314314
11.94	0.314624
11.95	0.315336
11.96	0.31645
11.97	0.317902
11.98	0.319573
11.99	0.3213
12	0.322898
12.01	0.324193
12.02	0.325043
12.03	0.325366
12.04	0.325156
12.05	0.32448
12.06	0.323463
12.07	0.322267
12.08	0.32106
12.09	0.319988
12.1	0.319148
12.11	0.31858
12.12	0.318258
12.13	0.318094
12.14	0.317959
12.15	0.317698
12.16	0.317165
12.17	0.316244
12.18	0.314879
12.19	0.31308
12.2	0.310929
12.21	0.308558
12.22	0.306134
12.23	0.303829
12.24	0.301795
12.25	0.300142
12.26	0.29893
12.27	0.298157
12.28	0.297766
12.29	0.297651
12.3	0.297674
12.31	0.297684
12.32	0.297545
12.33	0.297157
12.34	0.296473
12.35	0.295508
12.36	0.294335
12.37	0.293068
12.38	0.291845
12.39	0.290796
12.4	0.290031
12.41	0.289612
12.42	0.289553
12.43	0.289809
12.44	0.290287
12.45	0.290857
12.46	0.29137
12.47	0.291683
12.48	0.291683
12.49	0.29131
12.5	0.290561
12.51	0.2895
12.52	0.288239
12.53	0.28692
12.54	0.285691
12.55	0.284682
12.56	0.283988
12.57	0.283652
12.58	0.283666
12.59	0.283965
12.6	0.284445
12.61	0.284974
12.62	0.285415
12.63	0.285648
12.64	0.285593
12.65	0.285226
12.66	0.28458
12.67	0.283741
12.68	0.282832
12.69	0.281988
12.7	0.281335
12.71	0.280969
12.72	0.28094
12.73	0.281243
12.74	0.28182
12.75	0.282564
12.76	0.283334
12.77	0.283976
12.78	0.284345
12.79	0.284329
12.8	0.283873
12.81	0.282983
12.82	0.281728
12.83	0.280226
12.84	0.27862
12.85	0.277059
12.86	0.275668
12.87	0.274536
12.88	0.273704
12.89	0.273156
12.9	0.27283
12.91	0.272625
12.92	0.272422
12.93	0.272101
12.94	0.271565
12.95	0.270759
12.96	0.269683
12.97	0.26839
12.98	0.266979
12.99	0.265579
13	0.264325
13.01	0.263342
13.02	0.262725
13.03	0.262528
13.04	0.262759
13.05	0.263376
13.06	0.264297
13.07	0.265404
13.08	0.266565
13.09	0.26765
13.1	0.268553
13.11	0.269207
13.12	0.2696
13.13	0.269771
13.14	0.269803
13.15	0.269808
13.16	0.269902
13.17	0.270187
13.18	0.270731
13.19	0.271555
13.2	0.272629
13.21	0.273875
13.22	0.275175
13.23	0.27639
13.24	0.277377
13.25	0.278019
13.26	0.278243
13.27	0.278035
13.28	0.27744
13.29	0.276561
13.3	0.275531
13.31	0.274501
13.32	0.273606
13.33	0.272953
13.34	0.272603
13.35	0.272564
13.36	0.272795
13.37	0.273206
13.38	0.273682
13.39	0.274093
13.4	0.274322
13.41	0.274286
13.42	0.273949
13.43	0.273332
13.44	0.272509
13.45	0.271595
13.46	0.270721
13.47	0.27002
13.48	0.269601
13.49	0.269536
13.5	0.269849
13.51	0.270514
13.52	0.271458
13.53	0.272567
13.54	0.273706
13.55	0.274736
13.56	0.275538
13.57	0.276032
13.58	0.276191
13.59	0.276047
13.6	0.275685
13.61	0.275226
13.62	0.274808
13.63	0.274558
13.64	0.274582
13.65	0.274938
13.66	0.27564
13.67	0.276647
13.68	0.277874
13.69	0.279201
13.7	0.280495
13.71	0.281627
13.72	0.282498
13.73	0.283055
13.74	0.283304
13.75	0.283305
13.76	0.283167
13.77	0.283022
13.78	0.283011
13.79	0.283251
13.8	0.283829
13.81	0.284779
13.82	0.286085
13.83	0.28768
13.84	0.289451
13.85	0.291262
13.86	0.292968
13.87	0.294443
13.88	0.2956
13.89	0.296407
13.9	0.296897
13.91	0.297156
13.92	0.297309
13.93	0.297501
13.94	0.297867
13.95	0.298513
13.96	0.2995
13.97	0.300832
13.98	0.302458
13.99	0.304273
14	0.30614
14.01	0.307904
14.02	0.309421
14.03	0.31058
14.04	0.311329
14.05	0.31168
14.06	0.311709
14.07	0.311544
14.08	0.311338
14.09	0.311248
14.1	0.311405
14.11	0.311898
14.12	0.312757
14.13	0.313955
14.14	0.315403
14.15	0.316972
14.16	0.318502
14.17	0.319835
14.18	0.320838
14.19	0.32143
14.2	0.321595
14.21	0.321386
14.22	0.320917
14.23	0.320339
14.24	0.319821
14.25	0.319515
14.26	0.319539
14.27	0.319957
14.28	0.320774
14.29	0.321933
14.3	0.323323
14.31	0.324798
14.32	0.326197
14.33	0.32737
14.34	0.328206
14.35	0.328653
14.36	0.328726
14.37	0.328508
14.38	0.328131
14.39	0.327756
14.4	0.327542
14.41	0.327621
14.42	0.328082
14.43	0.328954
14.44	0.330202
14.45	0.331735
14.46	0.333414
14.47	0.335072
14.48	0.336545
14.49	0.337693
14.5	0.33843
14.51	0.338738
14.52	0.338671
14.53	0.338343
14.54	0.337911
14.55	0.337544
14.56	0.337397
14.57	0.337587
14.58	0.338177
14.59	0.339168
14.6	0.340498
14.61	0.342051
14.62	0.343679
14.63	0.345221
14.64	0.346532
14.65	0.347513
14.66	0.348127
14.67	0.348407
14.68	0.348454
14.69	0.348415
14.7	0.348462
14.71	0.348763
14.72	0.349453
14.73	0.350619
14.74	0.352284
14.75	0.354405
14.76	0.356878
14.77	0.359547
14.78	0.362228
14.79	0.364736
14.8	0.366913
14.81	0.368657
14.82	0.369938
14.83	0.370805
14.84	0.371373
14.85	0.371806
14.86	0.372282
14.87	0.372964
14.88	0.373971
14.89	0.375364
14.9	0.377131
14.91	0.379189
14.92	0.381397
14.93	0.383576
14.94	0.385535
14.95	0.387111
14.96	0.388191
14.97	0.388741
14.98	0.388812
14.99	0.388531
15	0.388084
15.01	0.387681
15.02	0.387526
15.03	0.387791
15.04	0.388589
15.05	0.389964
15.06	0.391888
15.07	0.394264
15.08	0.396943
15.09	0.399744
15.1	0.402486
15.11	0.405017
15.12	0.407242
15.13	0.409142
15.14	0.410778
15.15	0.412281
15.16	0.413826
15.17	0.4156
15.18	0.417772
15.19	0.420465
15.2	0.42373
15.21	0.427542
15.22	0.431792
15.23	0.436302
15.24	0.440847
15.25	0.445182
15.26	0.449083
15.27	0.452382
15.28	0.454997
15.29	0.456948
15.3	0.458351
15.31	0.459397
15.32	0.460312
15.33	0.461324
15.34	0.462615
15.35	0.464299
15.36	0.466402
15.37	0.468858
15.38	0.471519
15.39	0.474182
15.4	0.47662
15.41	0.478626
15.42	0.480051
15.43	0.480837
15.44	0.481029
15.45	0.480771
15.46	0.480282
15.47	0.479815
15.48	0.479622
15.49	0.479914
15.5	0.480827
15.51	0.482411
15.52	0.484618
15.53	0.487313
15.54	0.490287
15.55	0.493292
15.56	0.496076
15.57	0.498427
15.58	0.500211
15.59	0.501392
15.6	0.502047
15.61	0.502342
15.62	0.502509
15.63	0.502799
15.64	0.503443
15.65	0.504612
15.66	0.506396
15.67	0.508785
15.68	0.511674
15.69	0.514873
15.7	0.518139
15.71	0.521212
15.72	0.523857
15.73	0.525913
15.74	0.527315
15.75	0.528117
15.76	0.528478
15.77	0.528632
15.78	0.528853
15.79	0.529407
15.8	0.530508
15.81	0.532291
15.82	0.534791
15.83	0.537938
15.84	0.541565
15.85	0.545434
15.86	0.549268
15.87	0.552796
15.88	0.555801
15.89	0.55816
15.9	0.559862
15.91	0.561019
15.92	0.561836
15.93	0.562577
15.94	0.563518
15.95	0.564898
15.96	0.566878
15.97	0.569521
15.98	0.572775
15.99	0.576481
16	0.580395
16.01	0.584223
16.02	0.58767
16.03	0.59049
16.04	0.592532
16.05	0.593771
16.06	0.594312
16.07	0.594374
16.08	0.594248
16.09	0.594246
16.1	0.594653
16.11	0.59568
16.12	0.59743
16.13	0.599891
16.14	0.602928
16.15	0.606307
16.16	0.609731
16.17	0.612879
16.18	0.615469
16.19	0.617301
16.2	0.618301
16.21	0.618529
16.22	0.618175
16.23	0.617515
16.24	0.616869
16.25	0.616539
16.26	0.616765
16.27	0.617685
16.28	0.619317
16.29	0.621554
16.3	0.62418
16.31	0.626902
16.32	0.629395
16.33	0.63136
16.34	0.632574
16.35	0.632936
16.36	0.632485
16.37	0.631394
16.38	0.62994
16.39	0.628454
16.4	0.627266
16.41	0.626652
16.42	0.626794
16.43	0.627757
16.44	0.629479
16.45	0.631779
16.46	0.634383
16.47	0.636968
16.48	0.63921
16.49	0.640842
16.5	0.641698
16.51	0.641749
16.52	0.641101
16.53	0.639977
16.54	0.638671
16.55	0.637496
16.56	0.636727
16.57	0.636555
16.58	0.637058
16.59	0.638187
16.6	0.639771
16.61	0.641544
16.62	0.643182
16.63	0.644363
16.64	0.644815
16.65	0.644375
16.66	0.643016
16.67	0.640858
16.68	0.638142
16.69	0.635193
16.7	0.632364
16.71	0.62998
16.72	0.628296
16.73	0.627462
16.74	0.627507
16.75	0.628342
16.76	0.629775
16.77	0.631541
16.78	0.63335
16.79	0.634933
16.8	0.636097
16.81	0.636756
16.82	0.636955
16.83	0.63686
16.84	0.636728
16.85	0.636865
16.86	0.637571
16.87	0.639095
16.88	0.641596
16.89	0.645115
16.9	0.649571
16.91	0.654757
16.92	0.660372
16.93	0.666047
16.94	0.671403
16.95	0.676106
16.96	0.679918
16.97	0.682741
16.98	0.684631
16.99	0.68578
17	0.686481
17.01	0.687067
17.02	0.687849
17.03	0.68906
17.04	0.690817
17.05	0.693099
17.06	0.69575
17.07	0.6985
17.08	0.701012
17.09	0.702939
17.1	0.703989
17.11	0.703981
17.12	0.702887
17.13	0.700837
17.14	0.698104
17.15	0.695051
17.16	0.692076
17.17	0.689551
17.18	0.687764
17.19	0.686889
17.2	0.686961
17.21	0.68788
17.22	0.689423
17.23	0.691284
17.24	0.693121
17.25	0.694611
17.26	0.695512
17.27	0.695703
17.28	0.695209
17.29	0.694193
17.3	0.692927
17.31	0.691737
17.32	0.690945
17.33	0.690816
17.34	0.691512
17.35	0.693063
17.36	0.695367
17.37	0.698189
17.38	0.701204
17.39	0.704034
17.4	0.706314
17.41	0.707752
17.42	0.70818
17.43	0.707587
17.44	0.70612
17.45	0.704057
17.46	0.701754
17.47	0.699583
17.48	0.697872
17.49	0.696857
17.5	0.696644
17.51	0.697199
17.52	0.698356
17.53	0.699838
17.54	0.701306
17.55	0.702415
17.56	0.70287
17.57	0.702488
17.58	0.701229
17.59	0.699207
17.6	0.696666
17.61	0.69394
17.62	0.69139
17.63	0.689349
17.64	0.688068
17.65	0.687679
17.66	0.688181
17.67	0.689435
17.68	0.691186
17.69	0.693097
17.7	0.694799
17.71	0.695954
17.72	0.69631
17.73	0.695749
17.74	0.694303
17.75	0.692154
17.76	0.689589
17.77	0.686957
17.78	0.684598
17.79	0.682795
17.8	0.681726
17.81	0.68144
17.82	0.681851
17.83	0.682748
17.84	0.683831
17.85	0.684751
17.86	0.685177
17.87	0.684846
17.88	0.683617
17.89	0.681496
17.9	0.678635
17.91	0.675301
17.92	0.671831
17.93	0.668571
17.94	0.665818
17.95	0.663782
17.96	0.662551
17.97	0.662081
17.98	0.662208
17.99	0.662665
18	0.663131
18.01	0.663278
18.02	0.662828
18.03	0.661608
18.04	0.659575
18.05	0.656829
18.06	0.653593
18.07	0.650168
18.08	0.646885
18.09	0.644044
18.1	0.641876
18.11	0.640504
18.12	0.639926
18.13	0.640023
18.14	0.640568
18.15	0.641264
18.16	0.641789
18.17	0.641846
18.18	0.641221
18.19	0.639817
18.2	0.637674
18.21	0.634959
18.22	0.631937
18.23	0.628924
18.24	0.626232
18.25	0.62412
18.26	0.62276
18.27	0.622213
18.28	0.622418
18.29	0.623208
18.3	0.624326
18.31	0.625471
18.32	0.626339
18.33	0.626679
18.34	0.626334
18.35	0.625275
18.36	0.623603
18.37	0.621529
18.38	0.619342
18.39	0.617352
18.4	0.615848
18.41	0.615048
18.42	0.615075
18.43	0.615939
18.44	0.617534
18.45	0.619656
18.46	0.62203
18.47	0.624347
18.48	0.626321
18.49	0.627731
18.5	0.628464
18.51	0.628535
18.52	0.628084
18.53	0.627352
18.54	0.626632
18.55	0.626224
18.56	0.626386
18.57	0.627291
18.58	0.629006
18.59	0.631478
18.6	0.634544
18.61	0.637948
18.62	0.641381
18.63	0.644527
18.64	0.647114
18.65	0.648967
18.66	0.650037
18.67	0.650409
18.68	0.650294
18.69	0.649983
18.7	0.649799
18.71	0.650045
18.72	0.650952
18.73	0.652653
18.74	0.655154
18.75	0.658343
18.76	0.661995
18.77	0.665811
18.78	0.669459
18.79	0.67263
18.8	0.675092
18.81	0.676733
18.82	0.677583
18.83	0.677809
18.84	0.677684
18.85	0.677538
18.86	0.6777
18.87	0.678447
18.88	0.679961
18.89	0.6823
18.9	0.68539
18.91	0.689032
18.92	0.692931
18.93	0.696736
18.94	0.700097
18.95	0.702723
18.96	0.704435
18.97	0.705199
18.98	0.705136
18.99	0.704497
19	0.70362
19.01	0.702871
19.02	0.702583
19.03	0.703013
19.04	0.704297
19.05	0.70644
19.06	0.709312
19.07	0.71267
19.08	0.716196
19.09	0.719543
19.1	0.722401
19.11	0.724546
19.12	0.725889
19.13	0.726494
19.14	0.726564
19.15	0.726409
19.16	0.726392
19.17	0.726864
19.18	0.728118
19.19	0.730337
19.2	0.733574
19.21	0.737738
19.22	0.742609
19.23	0.747861
19.24	0.753108
19.25	0.757966
19.26	0.762109
19.27	0.765332
19.28	0.767582
19.29	0.768973
19.3	0.769755
19.31	0.770271
19.32	0.770891
19.33	0.771948
19.34	0.773678
19.35	0.776187
19.36	0.779429
19.37	0.783212
19.38	0.787223
19.39	0.791079
19.4	0.794385
19.41	0.796808
19.42	0.798136
19.43	0.798322
19.44	0.797498
19.45	0.795947
19.46	0.794059
19.47	0.792264
19.48	0.790962
19.49	0.790467
19.5	0.790966
19.51	0.792492
19.52	0.794926
19.53	0.798016
19.54	0.801414
19.55	0.804731
19.56	0.807604
19.57	0.809759
19.58	0.811062
19.59	0.811547
19.6	0.811411
19.61	0.810977
19.62	0.810633
19.63	0.810772
19.64	0.811726
19.65	0.813711
19.66	0.816803
19.67	0.820917
19.68	0.82582
19.69	0.831156
19.7	0.836498
19.71	0.841412
19.72	0.845525
19.73	0.848589
19.74	0.850533
19.75	0.851468
19.76	0.851667
19.77	0.851519
19.78	0.85145
19.79	0.851858
19.8	0.853046
19.81	0.855174
19.82	0.85824
19.83	0.862073
19.84	0.866361
19.85	0.870696
19.86	0.874636
19.87	0.877782
19.88	0.879848
19.89	0.880718
19.9	0.880464
19.91	0.879338
19.92	0.877721
19.93	0.876059
19.94	0.874785
19.95	0.87425
19.96	0.874674
19.97	0.876111
[truncated: 3,002 more rows]

## Sheet: Figure2c
8-NbTaTiVWC5
energy (eV)	EELS (a.u.)
0	0
0.01	7.10033e-05
0.02	0.000142157
0.03	0.000213612
0.04	0.000285524
0.05	0.00035805
0.06	0.000431356
0.07	0.000505613
0.08	0.000581001
0.09	0.000657712
0.1	0.000735948
0.11	0.000815924
0.12	0.000897874
0.13	0.000982045
0.14	0.0010687
0.15	0.00115813
0.16	0.00125063
0.17	0.00134653
0.18	0.00144615
0.19	0.00154984
0.2	0.00165795
0.21	0.0017708
0.22	0.0018887
0.23	0.00201189
0.24	0.00214053
0.25	0.00227464
0.26	0.00241405
0.27	0.00255833
0.28	0.00270674
0.29	0.00285817
0.3	0.00301106
0.31	0.00316348
0.32	0.00331311
0.33	0.00345747
0.34	0.0035941
0.35	0.00372087
0.36	0.00383631
0.37	0.00393985
0.38	0.00403194
0.39	0.00411407
0.4	0.00418857
0.41	0.00425833
0.42	0.00432649
0.43	0.0043961
0.44	0.00446994
0.45	0.0045503
0.46	0.00463893
0.47	0.00473705
0.48	0.00484531
0.49	0.0049639
0.5	0.00509262
0.51	0.00523095
0.52	0.00537815
0.53	0.00553336
0.54	0.0056956
0.55	0.00586382
0.56	0.00603679
0.57	0.00621304
0.58	0.00639077
0.59	0.00656781
0.6	0.00674167
0.61	0.00690977
0.62	0.00706972
0.63	0.00721966
0.64	0.00735857
0.65	0.00748642
0.66	0.00760412
0.67	0.00771331
0.68	0.00781593
0.69	0.00791388
0.7	0.00800865
0.71	0.00810117
0.72	0.00819186
0.73	0.00828082
0.74	0.00836816
0.75	0.0084543
0.76	0.00854026
0.77	0.00862772
0.78	0.00871898
0.79	0.00881669
0.8	0.00892356
0.81	0.00904208
0.82	0.00917417
0.83	0.00932107
0.84	0.00948321
0.85	0.00966024
0.86	0.00985121
0.87	0.0100547
0.88	0.0102693
0.89	0.0104937
0.9	0.0107273
0.91	0.0109702
0.92	0.0112232
0.93	0.0114879
0.94	0.0117662
0.95	0.0120599
0.96	0.0123706
0.97	0.0126986
0.98	0.0130436
0.99	0.0134038
1	0.0137766
1.01	0.014159
1.02	0.0145477
1.03	0.01494
1.04	0.0153348
1.05	0.0157325
1.06	0.0161353
1.07	0.0165472
1.08	0.0169729
1.09	0.0174175
1.1	0.0178854
1.11	0.0183796
1.12	0.0189012
1.13	0.0194488
1.14	0.0200193
1.15	0.0206076
1.16	0.0212082
1.17	0.0218156
1.18	0.0224259
1.19	0.0230377
1.2	0.0236525
1.21	0.0242747
1.22	0.0249105
1.23	0.0255672
1.24	0.0262508
1.25	0.0269653
1.26	0.0277107
1.27	0.0284829
1.28	0.0292732
1.29	0.0300692
1.3	0.0308563
1.31	0.0316196
1.32	0.0323469
1.33	0.0330303
1.34	0.0336686
1.35	0.0342671
1.36	0.034837
1.37	0.0353935
1.38	0.0359529
1.39	0.0365295
1.4	0.0371336
1.41	0.0377697
1.42	0.0384359
1.43	0.0391245
1.44	0.0398237
1.45	0.0405204
1.46	0.041203
1.47	0.0418642
1.48	0.0425038
1.49	0.0431288
1.5	0.0437532
1.51	0.0443958
1.52	0.0450769
1.53	0.0458152
1.54	0.0466244
1.55	0.0475111
1.56	0.0484734
1.57	0.0495002
1.58	0.0505725
1.59	0.0516655
1.6	0.0527519
1.61	0.0538064
1.62	0.0548095
1.63	0.0557514
1.64	0.0566336
1.65	0.0574684
1.66	0.0582763
1.67	0.0590816
1.68	0.059907
1.69	0.0607689
1.7	0.0616739
1.71	0.0626169
1.72	0.0635813
1.73	0.0645414
1.74	0.0654668
1.75	0.0663282
1.76	0.0671034
1.77	0.0677819
1.78	0.0683684
1.79	0.0688819
1.8	0.0693532
1.81	0.0698189
1.82	0.0703151
1.83	0.0708713
1.84	0.071505
1.85	0.0722191
1.86	0.0730001
1.87	0.07382
1.88	0.0746394
1.89	0.0754138
1.9	0.0761003
1.91	0.0766647
1.92	0.0770881
1.93	0.0773697
1.94	0.0775268
1.95	0.0775906
1.96	0.0775998
1.97	0.0775925
1.98	0.0775995
1.99	0.0776381
2	0.0777097
2.01	0.0777996
2.02	0.0778799
2.03	0.0779149
2.04	0.0778686
2.05	0.0777121
2.06	0.0774302
2.07	0.0770253
2.08	0.0765181
2.09	0.075944
2.1	0.075348
2.11	0.0747772
2.12	0.0742745
2.13	0.0738726
2.14	0.0735902
2.15	0.0734307
2.16	0.0733819
2.17	0.0734187
2.18	0.0735062
2.19	0.073606
2.2	0.0736817
2.21	0.0737055
2.22	0.0736628
2.23	0.0735547
2.24	0.0733967
2.25	0.0732157
2.26	0.0730438
2.27	0.0729121
2.28	0.0728444
2.29	0.0728528
2.3	0.0729348
2.31	0.0730732
2.32	0.0732377
2.33	0.0733893
2.34	0.0734859
2.35	0.0734896
2.36	0.0733733
2.37	0.0731256
2.38	0.072753
2.39	0.0722789
2.4	0.0717388
2.41	0.0711743
2.42	0.0706265
2.43	0.0701293
2.44	0.0697051
2.45	0.0693625
2.46	0.0690954
2.47	0.068885
2.48	0.0687034
2.49	0.0685183
2.5	0.0682993
2.51	0.0680234
2.52	0.0676796
2.53	0.0672709
2.54	0.0668141
2.55	0.0663359
2.56	0.0658685
2.57	0.0654436
2.58	0.0650873
2.59	0.0648161
2.6	0.0646342
2.61	0.0645328
2.62	0.0644913
2.63	0.0644794
2.64	0.0644619
2.65	0.0644038
2.66	0.0642757
2.67	0.0640593
2.68	0.0637501
2.69	0.0633582
2.7	0.0629059
2.71	0.0624237
2.72	0.0619446
2.73	0.0614988
2.74	0.0611089
2.75	0.0607874
2.76	0.0605348
2.77	0.0603402
2.78	0.0601831
2.79	0.0600374
2.8	0.0598755
2.81	0.0596733
2.82	0.0594151
2.83	0.0590965
2.84	0.0587253
2.85	0.0583202
2.86	0.0579073
2.87	0.0575161
2.88	0.0571744
2.89	0.0569047
2.9	0.0567207
2.91	0.0566263
2.92	0.0566144
2.93	0.0566685
2.94	0.0567645
2.95	0.0568741
2.96	0.056969
2.97	0.0570253
2.98	0.0570279
2.99	0.0569725
3	0.0568668
3.01	0.0567286
3.02	0.0565822
3.03	0.0564545
3.04	0.05637
3.05	0.0563472
3.06	0.0563954
3.07	0.056514
3.08	0.0566915
3.09	0.0569077
3.1	0.0571363
3.11	0.0573486
3.12	0.0575183
3.13	0.0576262
3.14	0.0576636
3.15	0.0576339
3.16	0.0575521
3.17	0.0574422
3.18	0.0573327
3.19	0.0572519
3.2	0.0572238
3.21	0.0572641
3.22	0.0573786
3.23	0.0575618
3.24	0.0577981
3.25	0.0580633
3.26	0.0583289
3.27	0.0585656
3.28	0.0587487
3.29	0.0588624
3.3	0.0589026
3.31	0.0588777
3.32	0.0588074
3.33	0.0587186
3.34	0.0586412
3.35	0.0586031
3.36	0.0586261
3.37	0.0587228
3.38	0.058895
3.39	0.0591334
3.4	0.0594191
3.41	0.0597264
3.42	0.0600267
3.43	0.0602932
3.44	0.0605056
3.45	0.0606544
3.46	0.0607421
3.47	0.0607838
3.48	0.0608041
3.49	0.060833
3.5	0.060901
3.51	0.0610347
3.52	0.0612528
3.53	0.0615636
3.54	0.0619635
3.55	0.0624379
3.56	0.0629623
3.57	0.0635059
3.58	0.0640355
3.59	0.0645209
3.6	0.0649402
3.61	0.0652832
3.62	0.0655534
3.63	0.0657673
3.64	0.0659513
3.65	0.0661364
3.66	0.0663529
3.67	0.0666248
3.68	0.0669663
3.69	0.0673788
3.7	0.0678507
3.71	0.0683583
3.72	0.0688693
3.73	0.0693474
3.74	0.0697585
3.75	0.0700765
3.76	0.0702882
3.77	0.0703964
3.78	0.0704191
3.79	0.070387
3.8	0.0703375
3.81	0.0703094
3.82	0.0703361
3.83	0.0704415
3.84	0.0706363
3.85	0.0709175
3.86	0.0712681
3.87	0.0716601
3.88	0.0720589
3.89	0.0724283
3.9	0.0727372
3.91	0.0729649
3.92	0.0731051
3.93	0.0731673
3.94	0.073175
3.95	0.0731612
3.96	0.0731627
3.97	0.0732137
3.98	0.0733403
3.99	0.0735565
4	0.0738619
4.01	0.0742414
4.02	0.0746673
4.03	0.0751023
4.04	0.0755058
4.05	0.0758398
4.06	0.0760756
4.07	0.0761989
4.08	0.0762129
4.09	0.0761371
4.1	0.0760042
4.11	0.0758541
4.12	0.0757273
4.13	0.0756583
4.14	0.0756707
4.15	0.0757743
4.16	0.0759637
4.17	0.0762195
4.18	0.0765112
4.19	0.0768021
4.2	0.0770554
4.21	0.0772409
4.22	0.0773406
4.23	0.0773522
4.24	0.0772897
4.25	0.0771811
4.26	0.0770634
4.27	0.0769761
4.28	0.0769548
4.29	0.0770261
4.3	0.0772035
4.31	0.0774857
4.32	0.0778562
4.33	0.0782859
4.34	0.0787366
4.35	0.0791665
4.36	0.0795374
4.37	0.0798207
4.38	0.0800027
4.39	0.0800873
4.4	0.0800948
4.41	0.0800586
4.42	0.0800186
4.43	0.0800147
4.44	0.0800802
4.45	0.0802364
4.46	0.0804898
4.47	0.0808311
4.48	0.0812361
4.49	0.0816693
4.5	0.0820891
4.51	0.0824548
4.52	0.0827335
4.53	0.0829059
4.54	0.0829707
4.55	0.0829442
4.56	0.082858
4.57	0.0827526
4.58	0.082671
4.59	0.082651
4.6	0.0827198
4.61	0.0828898
4.62	0.0831567
4.63	0.0835
4.64	0.0838852
4.65	0.0842695
4.66	0.0846074
4.67	0.084859
4.68	0.0849962
4.69	0.0850085
4.7	0.0849046
4.71	0.0847106
4.72	0.0844656
4.73	0.0842142
4.74	0.0839995
4.75	0.0838558
4.76	0.0838043
4.77	0.08385
4.78	0.0839812
4.79	0.0841714
4.8	0.0843838
4.81	0.0845766
4.82	0.0847108
4.83	0.084757
4.84	0.084701
4.85	0.0845469
4.86	0.0843162
4.87	0.0840444
4.88	0.0837745
4.89	0.0835504
4.9	0.0834096
4.91	0.0833783
4.92	0.0834677
4.93	0.0836727
4.94	0.0839723
4.95	0.0843324
4.96	0.0847107
4.97	0.0850624
4.98	0.0853479
4.99	0.0855391
5	0.0856247
5.01	0.0856117
5.02	0.0855243
5.03	0.085399
5.04	0.0852775
5.05	0.0852002
5.06	0.0851986
5.07	0.0852909
5.08	0.0854791
5.09	0.0857484
5.1	0.0860692
5.11	0.0864009
5.12	0.0866989
5.13	0.086921
5.14	0.0870355
5.15	0.0870268
5.16	0.0868987
5.17	0.0866737
5.18	0.0863888
5.19	0.0860895
5.2	0.0858218
5.21	0.0856255
5.22	0.0855285
5.23	0.0855429
5.24	0.0856639
5.25	0.0858705
5.26	0.0861284
5.27	0.086395
5.28	0.0866263
5.29	0.0867841
5.3	0.0868423
5.31	0.0867925
5.32	0.0866448
5.33	0.0864259
5.34	0.0861746
5.35	0.0859342
5.36	0.0857456
5.37	0.0856408
5.38	0.085638
5.39	0.0857392
5.4	0.0859297
5.41	0.08618
5.42	0.0864499
5.43	0.0866946
5.44	0.0868718
5.45	0.086949
5.46	0.0869096
5.47	0.0867556
5.48	0.0865078
5.49	0.0862018
5.5	0.0858816
5.51	0.0855926
5.52	0.0853747
5.53	0.0852564
5.54	0.0852513
5.55	0.0853566
5.56	0.0855538
5.57	0.0858112
5.58	0.0860887
5.59	0.086344
5.6	0.0865398
5.61	0.0866503
5.62	0.0866658
5.63	0.0865949
5.64	0.0864626
5.65	0.0863058
5.66	0.086167
5.67	0.0860867
5.68	0.0860976
5.69	0.0862195
5.7	0.0864563
5.71	0.0867958
5.72	0.0872101
5.73	0.0876602
5.74	0.0881006
5.75	0.088487
5.76	0.088783
5.77	0.0889667
5.78	0.0890349
5.79	0.0890037
5.8	0.0889051
5.81	0.0887818
5.82	0.0886797
5.83	0.0886403
5.84	0.0886951
5.85	0.0888606
5.86	0.0891364
5.87	0.0895056
5.88	0.0899366
5.89	0.0903883
5.9	0.0908161
5.91	0.0911792
5.92	0.0914482
5.93	0.0916105
5.94	0.0916725
5.95	0.0916591
5.96	0.0916091
5.97	0.0915681
5.98	0.0915813
5.99	0.0916864
6	0.0919079
6.01	0.0922535
6.02	0.0927132
6.03	0.0932599
6.04	0.093853
6.05	0.0944436
6.06	0.0949822
6.07	0.0954263
6.08	0.0957476
6.09	0.0959378
6.1	0.0960094
6.11	0.0959935
6.12	0.0959341
6.13	0.0958805
6.14	0.0958785
6.15	0.0959637
6.16	0.0961562
6.17	0.0964578
6.18	0.0968515
6.19	0.0973046
6.2	0.0977729
6.21	0.0982078
6.22	0.0985651
6.23	0.0988123
6.24	0.0989351
6.25	0.0989406
6.26	0.098856
6.27	0.098724
6.28	0.0985956
6.29	0.0985214
6.3	0.0985444
6.31	0.0986937
6.32	0.0989804
6.33	0.0993967
6.34	0.0999162
6.35	0.100498
6.36	0.101091
6.37	0.101645
6.38	0.102113
6.39	0.102467
6.4	0.102695
6.41	0.10281
6.42	0.102844
6.43	0.102842
6.44	0.102855
6.45	0.102932
6.46	0.103111
6.47	0.103411
6.48	0.103835
6.49	0.104365
6.5	0.104963
6.51	0.105581
6.52	0.106164
6.53	0.10666
6.54	0.107032
6.55	0.107261
6.56	0.10735
6.57	0.107328
6.58	0.107238
6.59	0.107138
6.6	0.107084
6.61	0.107124
6.62	0.107293
6.63	0.107607
6.64	0.108058
6.65	0.108621
6.66	0.10925
6.67	0.109893
6.68	0.110491
6.69	0.110995
6.7	0.111369
6.71	0.111601
6.72	0.111703
6.73	0.111708
6.74	0.111667
6.75	0.111635
6.76	0.111668
6.77	0.111808
6.78	0.112082
6.79	0.112493
6.8	0.113023
6.81	0.113634
6.82	0.114274
6.83	0.114882
6.84	0.1154
6.85	0.115785
6.86	0.116012
6.87	0.116082
6.88	0.116022
6.89	0.115878
6.9	0.115711
6.91	0.115581
6.92	0.115544
6.93	0.115637
6.94	0.115878
6.95	0.116263
6.96	0.116765
6.97	0.117337
6.98	0.117921
6.99	0.118457
7	0.11889
7.01	0.119185
7.02	0.119327
7.03	0.119328
7.04	0.119224
7.05	0.119068
7.06	0.118918
7.07	0.118831
7.08	0.11885
7.09	0.118999
7.1	0.119279
7.11	0.119668
7.12	0.120122
7.13	0.120583
7.14	0.120987
7.15	0.121275
7.16	0.121402
7.17	0.121347
7.18	0.121116
7.19	0.120743
7.2	0.12028
7.21	0.119791
7.22	0.11934
7.23	0.118982
7.24	0.118755
7.25	0.118675
7.26	0.118734
7.27	0.118902
7.28	0.119134
7.29	0.119371
7.3	0.119558
7.31	0.119646
7.32	0.119607
7.33	0.119434
7.34	0.119148
7.35	0.118789
7.36	0.118414
7.37	0.118081
7.38	0.117846
7.39	0.117749
7.4	0.117814
7.41	0.118037
7.42	0.118397
7.43	0.118849
7.44	0.119335
7.45	0.119791
7.46	0.120156
7.47	0.120381
7.48	0.120441
7.49	0.120337
7.5	0.120094
7.51	0.119759
7.52	0.119392
7.53	0.119053
7.54	0.118794
7.55	0.118653
7.56	0.118646
7.57	0.118765
7.58	0.118982
7.59	0.119251
7.6	0.119515
7.61	0.11972
7.62	0.119816
7.63	0.119775
7.64	0.119592
7.65	0.119287
7.66	0.118902
7.67	0.118493
7.68	0.118123
7.69	0.11785
7.7	0.117719
7.71	0.117759
7.72	0.117975
7.73	0.11835
7.74	0.118849
7.75	0.119421
7.76	0.120004
7.77	0.120542
7.78	0.120986
7.79	0.121308
7.8	0.121501
7.81	0.121587
7.82	0.121605
7.83	0.12161
7.84	0.121659
7.85	0.121803
7.86	0.122079
7.87	0.122504
7.88	0.123071
7.89	0.123751
7.9	0.124494
7.91	0.125239
7.92	0.12592
7.93	0.126479
7.94	0.126874
7.95	0.127087
7.96	0.127131
7.97	0.127042
7.98	0.126876
7.99	0.126699
8	0.126577
8.01	0.126563
8.02	0.126691
8.03	0.126973
8.04	0.127396
8.05	0.127923
8.06	0.128502
8.07	0.129068
8.08	0.129561
8.09	0.12993
8.1	0.130144
8.11	0.130201
8.12	0.130125
8.13	0.129963
8.14	0.129778
8.15	0.129635
8.16	0.129596
8.17	0.129707
8.18	0.12999
8.19	0.130445
8.2	0.131048
8.21	0.131752
8.22	0.132496
8.23	0.133211
8.24	0.133835
8.25	0.13432
8.26	0.134641
8.27	0.134805
8.28	0.134842
8.29	0.134808
8.3	0.134768
8.31	0.134789
8.32	0.134929
8.33	0.135227
8.34	0.1357
8.35	0.136335
8.36	0.137099
8.37	0.137935
8.38	0.138775
8.39	0.139549
8.4	0.140196
8.41	0.140675
8.42	0.140973
8.43	0.141107
8.44	0.141121
8.45	0.14108
8.46	0.141054
8.47	0.14111
8.48	0.1413
8.49	0.141657
8.5	0.142184
8.51	0.142859
8.52	0.143634
8.53	0.144445
8.54	0.145219
8.55	0.14589
8.56	0.146403
8.57	0.146734
8.58	0.146887
8.59	0.146896
8.6	0.146822
8.61	0.146738
8.62	0.14672
8.63	0.146834
8.64	0.147128
8.65	0.147623
8.66	0.148314
8.67	0.149168
8.68	0.150128
8.69	0.151124
8.7	0.152081
8.71	0.15293
8.72	0.153626
8.73	0.15415
8.74	0.154514
8.75	0.154764
8.76	0.154965
8.77	0.155193
8.78	0.155522
8.79	0.156013
8.8	0.156704
8.81	0.157602
8.82	0.158687
8.83	0.159909
8.84	0.161195
8.85	0.162463
8.86	0.16363
8.87	0.164625
8.88	0.165408
8.89	0.165969
8.9	0.166339
8.91	0.166576
8.92	0.166761
8.93	0.166982
8.94	0.167319
8.95	0.167835
8.96	0.168562
8.97	0.169504
8.98	0.170628
8.99	0.171878
9	0.173173
9.01	0.174428
9.02	0.175564
9.03	0.176522
9.04	0.177275
9.05	0.177834
9.06	0.178246
9.07	0.178587
9.08	0.178947
9.09	0.179415
9.1	0.180068
9.11	0.180956
9.12	0.182098
9.13	0.183474
9.14	0.185033
9.15	0.186695
9.16	0.188361
9.17	0.189932
9.18	0.19132
9.19	0.192466
9.2	0.193351
9.21	0.193998
9.22	0.194469
9.23	0.194852
9.24	0.195246
9.25	0.195746
9.26	0.196421
9.27	0.197312
9.28	0.19842
9.29	0.199706
9.3	0.201097
9.31	0.202497
9.32	0.203803
9.33	0.204918
9.34	0.205774
9.35	0.206343
9.36	0.206642
9.37	0.206732
9.38	0.206707
9.39	0.206678
9.4	0.206754
9.41	0.207026
9.42	0.207553
9.43	0.208356
9.44	0.209413
9.45	0.210661
9.46	0.21201
9.47	0.213348
9.48	0.214567
9.49	0.215574
9.5	0.216313
9.51	0.216773
9.52	0.21699
9.53	0.217042
9.54	0.217032
9.55	0.217074
9.56	0.217268
9.57	0.21769
9.58	0.218378
9.59	0.219326
9.6	0.220485
9.61	0.221771
9.62	0.223075
9.63	0.224282
9.64	0.225289
9.65	0.226023
9.66	0.226459
9.67	0.22662
9.68	0.226578
9.69	0.226439
9.7	0.226324
9.71	0.226352
9.72	0.22662
9.73	0.22719
9.74	0.228081
9.75	0.229265
9.76	0.230675
9.77	0.232206
9.78	0.233741
9.79	0.23516
9.8	0.236366
9.81	0.237301
9.82	0.237956
9.83	0.238373
9.84	0.238638
9.85	0.238864
9.86	0.239169
9.87	0.239659
9.88	0.240408
9.89	0.241445
9.9	0.242752
9.91	0.24426
9.92	0.245863
9.93	0.247428
9.94	0.248818
9.95	0.249914
9.96	0.250634
9.97	0.250953
9.98	0.2509
9.99	0.250563
10	0.250061
10.01	0.249533
10.02	0.249106
10.03	0.248882
10.04	0.248919
10.05	0.249222
10.06	0.249748
10.07	0.250407
10.08	0.251082
10.09	0.251642
10.1	0.251969
10.11	0.251981
10.12	0.251642
10.13	0.250977
10.14	0.250061
10.15	0.24901
10.16	0.247956
10.17	0.247031
10.18	0.246341
10.19	0.245955
10.2	0.245892
10.21	0.246122
10.22	0.246566
10.23	0.247114
10.24	0.247635
10.25	0.248
10.26	0.248107
10.27	0.247894
10.28	0.247355
10.29	0.246537
10.3	0.245535
10.31	0.244471
10.32	0.243473
10.33	0.242658
10.34	0.242107
10.35	0.241861
10.36	0.241912
10.37	0.242201
10.38	0.242634
10.39	0.243089
10.4	0.243437
10.41	0.243566
10.42	0.243396
10.43	0.242899
10.44	0.242099
10.45	0.24107
10.46	0.23992
10.47	0.238774
10.48	0.237751
10.49	0.236945
10.5	0.23641
10.51	0.236157
10.52	0.236148
10.53	0.236303
10.54	0.236512
10.55	0.236651
10.56	0.236605
10.57	0.236283
10.58	0.235641
10.59	0.234685
10.6	0.233472
10.61	0.232099
10.62	0.230686
10.63	0.229357
10.64	0.228218
10.65	0.227347
10.66	0.226778
10.67	0.226504
10.68	0.226474
10.69	0.226602
10.7	0.226785
10.71	0.226912
10.72	0.226888
10.73	0.22665
10.74	0.226181
10.75	0.225506
10.76	0.224699
10.77	0.223858
10.78	0.223097
10.79	0.222523
10.8	0.22222
10.81	0.22224
10.82	0.222594
10.83	0.223249
10.84	0.224133
10.85	0.225144
10.86	0.226163
10.87	0.227072
10.88	0.22777
10.89	0.228195
10.9	0.22833
10.91	0.228209
10.92	0.227908
10.93	0.227531
10.94	0.227191
10.95	0.226992
10.96	0.227012
10.97	0.227291
10.98	0.227825
10.99	0.228566
11	0.229431
11.01	0.230311
11.02	0.23109
11.03	0.231665
11.04	0.231963
11.05	0.231957
11.06	0.23167
11.07	0.231175
11.08	0.230577
11.09	0.23
11.1	0.229565
11.11	0.229376
11.12	0.229499
11.13	0.229962
11.14	0.230747
11.15	0.231793
11.16	0.233005
11.17	0.234269
11.18	0.235466
11.19	0.236495
11.2	0.237285
11.21	0.237816
11.22	0.238115
11.23	0.238254
11.24	0.238337
11.25	0.238478
11.26	0.238784
11.27	0.239333
11.28	0.240168
11.29	0.24128
11.3	0.242616
11.31	0.24408
11.32	0.245546
11.33	0.246878
11.34	0.247949
11.35	0.248663
11.36	0.248974
11.37	0.248893
11.38	0.248485
11.39	0.247859
11.4	0.247147
11.41	0.246481
11.42	0.245975
11.43	0.245703
11.44	0.245694
11.45	0.245929
11.46	0.246339
11.47	0.246824
11.48	0.247265
11.49	0.247543
11.5	0.247566
11.51	0.247282
11.52	0.246691
11.53	0.245847
11.54	0.244846
11.55	0.243814
11.56	0.242879
11.57	0.242159
11.58	0.24174
11.59	0.241667
11.6	0.241936
11.61	0.2425
11.62	0.24327
11.63	0.244129
11.64	0.244951
11.65	0.245619
11.66	0.246045
11.67	0.246186
11.68	0.246054
11.69	0.24571
11.7	0.245254
11.71	0.244808
11.72	0.244494
11.73	0.244417
11.74	0.244647
11.75	0.245207
11.76	0.246077
11.77	0.247189
11.78	0.248437
11.79	0.249697
11.8	0.250838
11.81	0.251752
11.82	0.252366
11.83	0.252659
11.84	0.252665
11.85	0.252468
11.86	0.252185
11.87	0.251945
11.88	0.251867
11.89	0.252045
11.9	0.252529
11.91	0.25332
11.92	0.254369
11.93	0.25558
11.94	0.256828
11.95	0.257973
11.96	0.258884
11.97	0.259461
11.98	0.259652
11.99	0.259465
12	0.258962
12.01	0.258252
12.02	0.257466
12.03	0.256738
12.04	0.256181
12.05	0.255872
12.06	0.255838
12.07	0.256055
12.08	0.256452
12.09	0.25692
12.1	0.257331
12.11	0.257557
12.12	0.257495
12.13	0.257087
12.14	0.256327
12.15	0.255269
12.16	0.254011
12.17	0.252682
12.18	0.25142
12.19	0.250351
12.2	0.249568
12.21	0.249124
12.22	0.249024
12.23	0.249222
12.24	0.249634
12.25	0.250145
12.26	0.250629
12.27	0.250969
12.28	0.251076
12.29	0.250908
12.3	0.250474
12.31	0.249835
12.32	0.249091
12.33	0.248365
12.34	0.24778
12.35	0.24744
12.36	0.247418
12.37	0.247741
12.38	0.248391
12.39	0.249301
12.4	0.250368
12.41	0.251467
12.42	0.252466
12.43	0.25325
12.44	0.253739
12.45	0.253904
12.46	0.253773
12.47	0.253421
12.48	0.252961
12.49	0.252522
12.5	0.252229
12.51	0.252182
12.52	0.25244
12.53	0.253019
12.54	0.253882
12.55	0.254949
12.56	0.256107
12.57	0.257223
12.58	0.258172
12.59	0.258852
12.6	0.259205
12.61	0.259229
12.62	0.258976
12.63	0.258545
12.64	0.258064
12.65	0.257667
12.66	0.257474
12.67	0.257572
12.68	0.258007
12.69	0.25877
12.7	0.259805
12.71	0.261016
12.72	0.262275
12.73	0.263447
12.74	0.26441
12.75	0.265074
12.76	0.265401
12.77	0.26541
12.78	0.265173
12.79	0.264805
12.8	0.264438
12.81	0.264203
12.82	0.264208
12.83	0.264521
12.84	0.265161
12.85	0.266095
12.86	0.267241
12.87	0.268481
12.88	0.269676
12.89	0.270689
12.9	0.271408
12.91	0.271767
12.92	0.271756
12.93	0.271424
12.94	0.270873
12.95	0.270233
12.96	0.269646
12.97	0.269239
12.98	0.269107
12.99	0.269299
13	0.269812
13.01	0.270592
13.02	0.271542
13.03	0.272536
13.04	0.273441
13.05	0.274138
13.06	0.274545
13.07	0.274631
13.08	0.274424
13.09	0.274007
13.1	0.273502
13.11	0.273049
13.12	0.272784
13.13	0.27282
13.14	0.273227
13.15	0.274029
13.16	0.275193
13.17	0.27664
13.18	0.278251
13.19	0.279886
13.2	0.281404
13.21	0.282686
13.22	0.283657
13.23	0.284299
13.24	0.284654
13.25	0.284815
13.26	0.284912
13.27	0.285081
13.28	0.28545
13.29	0.28611
13.3	0.287104
13.31	0.28842
13.32	0.289989
13.33	0.291697
13.34	0.293395
13.35	0.294927
13.36	0.296152
13.37	0.29697
13.38	0.297342
13.39	0.297293
13.4	0.296915
13.41	0.296343
13.42	0.295736
13.43	0.295251
13.44	0.295013
13.45	0.295106
13.46	0.295555
13.47	0.296328
13.48	0.297335
13.49	0.298451
13.5	0.299525
13.51	0.300413
13.52	0.300999
13.53	0.30122
13.54	0.301075
13.55	0.300628
13.56	0.299995
13.57	0.299325
13.58	0.298773
13.59	0.298479
13.6	0.29854
13.61	0.299005
13.62	0.299861
13.63	0.301037
13.64	0.302414
13.65	0.303837
13.66	0.305145
13.67	0.306187
13.68	0.306855
13.69	0.307103
13.7	0.306949
13.71	0.306479
13.72	0.305826
13.73	0.305147
13.74	0.304596
13.75	0.3043
13.76	0.304342
13.77	0.304743
13.78	0.305467
13.79	0.30642
13.8	0.307467
13.81	0.308449
13.82	0.309213
13.83	0.309636
13.84	0.309648
13.85	0.309246
13.86	0.308494
13.87	0.30751
13.88	0.30645
13.89	0.305475
13.9	0.304728
13.91	0.304314
13.92	0.304284
13.93	0.304628
13.94	0.305277
13.95	0.306113
13.96	0.306982
13.97	0.307723
13.98	0.308191
13.99	0.308281
14	0.307951
14.01	0.307224
14.02	0.306189
14.03	0.30498
14.04	0.303752
14.05	0.30266
14.06	0.301826
14.07	0.301332
14.08	0.301197
14.09	0.301387
14.1	0.30181
14.11	0.302336
14.12	0.302814
14.13	0.303099
14.14	0.303076
14.15	0.302681
14.16	0.301914
14.17	0.300839
14.18	0.299573
14.19	0.298265
14.2	0.297074
14.21	0.29614
14.22	0.295568
14.23	0.295413
14.24	0.295673
14.25	0.296293
14.26	0.297166
14.27	0.298153
14.28	0.299104
14.29	0.299875
14.3	0.30036
14.31	0.300506
14.32	0.300321
14.33	0.299874
14.34	0.299284
14.35	0.298691
14.36	0.298241
14.37	0.298054
14.38	0.298211
14.39	0.298739
14.4	0.299607
14.41	0.30073
14.42	0.301979
14.43	0.303199
14.44	0.304233
14.45	0.304948
14.46	0.305255
14.47	0.30513
14.48	0.304616
14.49	0.303816
14.5	0.302872
14.51	0.301943
14.52	0.301178
14.53	0.300696
14.54	0.300567
14.55	0.300805
14.56	0.301364
14.57	0.302152
14.58	0.303036
14.59	0.303869
14.6	0.304512
14.61	0.304859
14.62	0.304856
14.63	0.304512
14.64	0.303899
14.65	0.303136
14.66	0.302372
14.67	0.301761
14.68	0.301434
14.69	0.301487
14.7	0.301963
14.71	0.302847
14.72	0.304072
14.73	0.305523
14.74	0.307052
14.75	0.308504
14.76	0.309738
14.77	0.310652
14.78	0.311201
14.79	0.311406
14.8	0.311349
14.81	0.311159
14.82	0.310988
14.83	0.310988
14.84	0.311283
14.85	0.311953
14.86	0.313026
14.87	0.314465
14.88	0.316182
14.89	0.318042
14.9	0.319885
14.91	0.32155
14.92	0.322904
14.93	0.323861
14.94	0.324399
14.95	0.32457
14.96	0.324481
14.97	0.324285
14.98	0.324145
14.99	0.324215
15	0.324612
15.01	0.325401
15.02	0.326586
15.03	0.328108
15.04	0.329853
15.05	0.331668
15.06	0.333384
15.07	0.334842
15.08	0.335921
15.09	0.336559
15.1	0.336768
15.11	0.336627
15.12	0.336273
15.13	0.335873
15.14	0.335601
15.15	0.335602
15.16	0.335983
15.17	0.336788
15.18	0.337998
15.19	0.339534
15.2	0.341265
15.21	0.343029
15.22	0.34466
15.23	0.346012
15.24	0.346988
15.25	0.347558
15.26	0.347766
15.27	0.34772
15.28	0.347577
15.29	0.347512
15.3	0.347692
15.31	0.348254
15.32	0.34928
15.33	0.350791
15.34	0.352741
15.35	0.355024
15.36	0.357487
15.37	0.359953
15.38	0.362249
15.39	0.364229
15.4	0.365808
15.41	0.366975
15.42	0.367791
15.43	0.368386
15.44	0.368931
15.45	0.36961
15.46	0.370588
15.47	0.371991
15.48	0.373882
15.49	0.376257
15.5	0.379039
15.51	0.382091
15.52	0.385235
15.53	0.388273
15.54	0.391026
15.55	0.393359
15.56	0.395208
15.57	0.396594
15.58	0.397619
15.59	0.398447
15.6	0.399278
15.61	0.400309
15.62	0.401711
15.63	0.403595
15.64	0.406002
15.65	0.408892
15.66	0.412151
15.67	0.415603
15.68	0.419037
15.69	0.422237
15.7	0.425018
15.71	0.42726
15.72	0.428929
15.73	0.430086
15.74	0.430874
15.75	0.431494
15.76	0.432166
15.77	0.433099
15.78	0.434453
15.79	0.436316
15.8	0.438693
15.81	0.441503
15.82	0.444592
15.83	0.447749
15.84	0.450747
15.85	0.453373
15.86	0.45547
15.87	0.456964
15.88	0.457883
15.89	0.458348
15.9	0.458558
15.91	0.45875
15.92	0.459163
15.93	0.460001
15.94	0.461402
15.95	0.463421
15.96	0.466023
15.97	0.469083
15.98	0.472412
15.99	0.475775
16	0.478934
16.01	0.481684
16.02	0.483894
16.03	0.485528
16.04	0.486655
16.05	0.487437
16.06	0.488098
16.07	0.488887
16.08	0.490035
16.09	0.491722
16.1	0.494046
16.11	0.497012
16.12	0.500528
16.13	0.50442
16.14	0.508449
16.15	0.512354
16.16	0.51589
16.17	0.518871
16.18	0.521208
16.19	0.522924
16.2	0.524152
16.21	0.525112
16.22	0.526073
16.23	0.527307
16.24	0.529049
16.25	0.531459
16.26	0.534599
16.27	0.538427
16.28	0.5428
16.29	0.54749
16.3	0.552222
16.31	0.55671
16.32	0.56071
16.33	0.56406
16.34	0.566713
16.35	0.568746
16.36	0.570345
16.37	0.571771
16.38	0.573314
16.39	0.575241
16.4	0.577752
16.41	0.580949
16.42	0.584816
16.43	0.589219
16.44	0.593922
16.45	0.598615
16.46	0.602965
16.47	0.606665
16.48	0.609488
16.49	0.611334
16.5	0.612242
16.51	0.612386
16.52	0.612044
16.53	0.611546
16.54	0.611216
16.55	0.611322
16.56	0.612037
16.57	0.61341
16.58	0.615367
16.59	0.617716
16.6	0.620185
16.61	0.622461
16.62	0.624248
16.63	0.625319
16.64	0.625563
16.65	0.625007
16.66	0.623813
16.67	0.622249
16.68	0.620646
16.69	0.619338
16.7	0.618614
16.71	0.618675
16.72	0.619606
16.73	0.621368
16.74	0.623801
16.75	0.626647
16.76	0.629586
16.77	0.632287
16.78	0.634463
16.79	0.63592
16.8	0.636593
16.81	0.636558
16.82	0.636018
16.83	0.635265
16.84	0.634623
16.85	0.634399
16.86	0.634831
16.87	0.636049
16.88	0.638059
16.89	0.64074
16.9	0.643858
16.91	0.647099
16.92	0.65012
16.93	0.652601
16.94	0.654301
16.95	0.655108
16.96	0.655054
16.97	0.654315
16.98	0.653174
16.99	0.651972
17	0.651052
17.01	0.650701
17.02	0.651106
17.03	0.65233
17.04	0.654305
17.05	0.656832
17.06	0.659621
17.07	0.662322
17.08	0.66459
17.09	0.66614
17.1	0.666799
17.11	0.666538
17.12	0.665478
17.13	0.663868
17.14	0.662035
17.15	0.660332
17.16	0.659075
17.17	0.658496
17.18	0.658707
17.19	0.659689
17.2	0.66129
17.21	0.663248
17.22	0.665233
17.23	0.666895
17.24	0.667928
17.25	0.668122
17.26	0.667403
17.27	0.665852
17.28	0.663682
17.29	0.661206
17.3	0.65878
17.31	0.656742
17.32	0.655363
17.33	0.654805
17.34	0.655103
17.35	0.656156
17.36	0.657746
17.37	0.659565
17.38	0.661263
17.39	0.662507
17.4	0.663032
17.41	0.662696
17.42	0.661499
17.43	0.659588
17.44	0.657222
17.45	0.654731
17.46	0.652451
17.47	0.650671
17.48	0.649591
17.49	0.649287
17.5	0.649703
17.51	0.650661
17.52	0.651879
17.53	0.653021
17.54	0.653745
17.55	0.653765
17.56	0.6529
17.57	0.651108
17.58	0.648497
17.59	0.645301
17.6	0.641838
17.61	0.638457
17.62	0.635478
17.63	0.633149
17.64	0.631606
17.65	0.630861
17.66	0.630803
17.67	0.631207
17.68	0.631778
17.69	0.63219
17.7	0.632143
17.71	0.631416
17.72	0.629906
17.73	0.627645
17.74	0.6248
17.75	0.621634
17.76	0.61846
17.77	0.615593
17.78	0.613291
17.79	0.611727
17.8	0.610955
17.81	0.610909
17.82	0.611412
17.83	0.612196
17.84	0.612943
17.85	0.613336
17.86	0.613111
17.87	0.612101
17.88	0.61027
17.89	0.607716
17.9	0.604653
17.91	0.60137
17.92	0.598183
17.93	0.595381
17.94	0.593185
17.95	0.591718
17.96	0.590986
17.97	0.590881
17.98	0.591201
17.99	0.591673
18	0.592001
18.01	0.591913
18.02	0.59121
18.03	0.589802
18.04	0.587723
18.05	0.585129
18.06	0.582265
18.07	0.579422
18.08	0.576891
18.09	0.574918
18.1	0.573666
18.11	0.573196
18.12	0.57346
18.13	0.574306
18.14	0.575497
18.15	0.576751
18.16	0.577775
18.17	0.578323
18.18	0.57823
18.19	0.577448
18.2	0.576052
18.21	0.574224
18.22	0.572224
18.23	0.570343
18.24	0.568853
18.25	0.567972
18.26	0.567828
18.27	0.568448
18.28	0.569749
18.29	0.571556
18.3	0.573621
18.31	0.575662
18.32	0.577411
18.33	0.578653
18.34	0.579273
18.35	0.579272
18.36	0.578773
18.37	0.577993
18.38	0.577212
18.39	0.576722
18.4	0.576783
18.41	0.577587
18.42	0.579227
18.43	0.581692
18.44	0.584858
18.45	0.58851
18.46	0.592366
18.47	0.596117
18.48	0.599477
18.49	0.602226
18.5	0.604254
18.51	0.605577
18.52	0.606338
18.53	0.606773
18.54	0.607175
18.55	0.607838
18.56	0.609011
18.57	0.610857
18.58	0.613429
18.59	0.616659
18.6	0.620368
18.61	0.624284
18.62	0.628085
18.63	0.631446
18.64	0.634096
18.65	0.635866
18.66	0.63672
18.67	0.636763
18.68	0.636225
18.69	0.635418
18.7	0.634681
18.71	0.634328
18.72	0.634602
18.73	0.635637
18.74	0.637446
18.75	0.639913
18.76	0.642819
18.77	0.645866
18.78	0.648726
18.79	0.651098
18.8	0.652757
18.81	0.653599
18.82	0.653661
18.83	0.653114
18.84	0.65223
18.85	0.651339
18.86	0.650766
18.87	0.650786
18.88	0.651579
18.89	0.653205
18.9	0.655596
18.91	0.658561
18.92	0.661815
18.93	0.665018
18.94	0.667828
18.95	0.669955
18.96	0.671219
18.97	0.671577
18.98	0.671134
18.99	0.670127
19	0.668874
19.01	0.667727
19.02	0.667011
19.03	0.666976
19.04	0.667763
19.05	0.669381
19.06	0.671715
19.07	0.674535
19.08	0.677533
19.09	0.680371
19.1	0.682737
19.11	0.684401
19.12	0.685257
19.13	0.685347
19.14	0.684852
19.15	0.684062
19.16	0.683327
19.17	0.682998
19.18	0.683374
19.19	0.684658
19.2	0.686932
19.21	0.690146
19.22	0.694119
19.23	0.698566
19.24	0.703136
19.25	0.707461
19.26	0.71122
19.27	0.71419
19.28	0.716288
19.29	0.717586
19.3	0.718296
19.31	0.718732
19.32	0.71925
19.33	0.720189
19.34	0.721813
19.35	0.724273
19.36	0.727578
19.37	0.731592
19.38	0.736051
19.39	0.740598
19.4	0.744833
19.41	0.748378
19.42	0.750941
19.43	0.752371
19.44	0.752686
19.45	0.752068
19.46	0.750831
19.47	0.749364
19.48	0.748066
19.49	0.747278
19.5	0.747239
19.51	0.748048
19.52	0.749653
19.53	0.751863
19.54	0.754373
19.55	0.756816
19.56	0.758821
19.57	0.760081
19.58	0.76041
19.59	0.759777
19.6	0.75832
19.61	0.756316
19.62	0.754135
19.63	0.75218
19.64	0.75082
19.65	0.750341
19.66	0.750902
19.67	0.752521
19.68	0.755068
19.69	0.758289
19.7	0.761835
19.71	0.765317
19.72	0.768369
19.73	0.770707
19.74	0.772182
19.75	0.772811
19.76	0.772767
19.77	0.772354
19.78	0.771947
19.79	0.771932
19.8	0.77264
19.81	0.7743
19.82	0.777003
19.83	0.780689
19.84	0.78515
19.85	0.790061
19.86	0.79502
19.87	0.79961
19.88	0.803467
19.89	0.806342
19.9	0.808152
19.91	0.808988
19.92	0.809106
19.93	0.808877
19.94	0.80872
19.95	0.809036
19.96	0.810141
19.97	0.812226
[truncated: 3,002 more rows]

## Sheet: Figure2d
9-MoNbTaVWC5
energy (eV)	EELS (a.u.)
0	0
0.01	6.39265e-05
0.02	0.000127986
0.03	0.000192311
0.04	0.000257039
0.05	0.00032231
0.06	0.000388267
0.07	0.000455063
0.08	0.000522854
0.09	0.000591808
0.1	0.000662101
0.11	0.00073392
0.12	0.000807466
0.13	0.00088295
0.14	0.000960599
0.15	0.00104065
0.16	0.00112335
0.17	0.00120896
0.18	0.00129775
0.19	0.00138996
0.2	0.00148586
0.21	0.00158564
0.22	0.00168949
0.23	0.00179749
0.24	0.00190961
0.25	0.00202568
0.26	0.00214533
0.27	0.00226794
0.28	0.00239262
0.29	0.0025182
0.3	0.00264326
0.31	0.0027662
0.32	0.0028854
0.33	0.00299936
0.34	0.003107
0.35	0.00320778
0.36	0.00330185
0.37	0.00339011
0.38	0.00347409
0.39	0.00355582
0.4	0.00363758
0.41	0.00372172
0.42	0.00381046
0.43	0.00390578
0.44	0.00400932
0.45	0.00412237
0.46	0.00424588
0.47	0.00438043
0.48	0.00452634
0.49	0.00468363
0.5	0.00485211
0.51	0.0050314
0.52	0.00522101
0.53	0.0054203
0.54	0.00562853
0.55	0.00584473
0.56	0.00606764
0.57	0.00629556
0.58	0.00652629
0.59	0.00675706
0.6	0.00698473
0.61	0.00720597
0.62	0.00741766
0.63	0.00761734
0.64	0.00780349
0.65	0.00797579
0.66	0.00813496
0.67	0.00828253
0.68	0.00842036
0.69	0.00855022
0.7	0.00867341
0.71	0.0087907
0.72	0.00890242
0.73	0.0090088
0.74	0.00911037
0.75	0.00920835
0.76	0.00930485
0.77	0.00940279
0.78	0.00950572
0.79	0.00961738
0.8	0.00974122
0.81	0.00987994
0.82	0.0100352
0.83	0.0102074
0.84	0.0103957
0.85	0.0105979
0.86	0.0108111
0.87	0.0110319
0.88	0.011257
0.89	0.0114839
0.9	0.0117111
0.91	0.0119383
0.92	0.0121663
0.93	0.0123969
0.94	0.0126316
0.95	0.0128715
0.96	0.0131164
0.97	0.0133647
0.98	0.013613
0.99	0.0138569
1	0.0140915
1.01	0.0143123
1.02	0.0145162
1.03	0.0147027
1.04	0.0148734
1.05	0.0150328
1.06	0.0151872
1.07	0.0153438
1.08	0.0155097
1.09	0.0156912
1.1	0.0158924
1.11	0.0161155
1.12	0.0163604
1.13	0.0166245
1.14	0.0169042
1.15	0.0171948
1.16	0.0174919
1.17	0.0177926
1.18	0.0180959
1.19	0.0184031
1.2	0.0187181
1.21	0.0190461
1.22	0.0193934
1.23	0.0197654
1.24	0.0201661
1.25	0.0205969
1.26	0.0210562
1.27	0.021539
1.28	0.0220373
1.29	0.0225407
1.3	0.023038
1.31	0.0235187
1.32	0.0239746
1.33	0.0244013
1.34	0.0247992
1.35	0.0251734
1.36	0.0255327
1.37	0.0258882
1.38	0.0262508
1.39	0.0266298
1.4	0.0270311
1.41	0.0274566
1.42	0.0279035
1.43	0.0283657
1.44	0.0288346
1.45	0.0293011
1.46	0.029758
1.47	0.0302014
1.48	0.0306326
1.49	0.0310578
1.5	0.0314876
1.51	0.0319353
1.52	0.0324148
1.53	0.032938
1.54	0.033513
1.55	0.0341426
1.56	0.0348234
1.57	0.0355457
1.58	0.0362944
1.59	0.0370507
1.6	0.0377944
1.61	0.0385069
1.62	0.0391743
1.63	0.03979
1.64	0.0403551
1.65	0.0408785
1.66	0.0413746
1.67	0.0418601
1.68	0.0423501
1.69	0.0428555
1.7	0.0433803
1.71	0.0439206
1.72	0.0444651
1.73	0.0449975
1.74	0.0454993
1.75	0.0459538
1.76	0.0463501
1.77	0.0466861
1.78	0.0469696
1.79	0.0472176
1.8	0.0474539
1.81	0.0477054
1.82	0.0479981
1.83	0.0483532
1.84	0.0487844
1.85	0.049296
1.86	0.0498821
1.87	0.0505276
1.88	0.0512097
1.89	0.051901
1.9	0.0525739
1.91	0.0532043
1.92	0.0537765
1.93	0.054285
1.94	0.0547361
1.95	0.0551456
1.96	0.0555354
1.97	0.0559287
1.98	0.0563453
1.99	0.056797
2	0.0572854
2.01	0.0578004
2.02	0.0583219
2.03	0.058822
2.04	0.0592706
2.05	0.0596401
2.06	0.0599113
2.07	0.0600777
2.08	0.060147
2.09	0.0601404
2.1	0.0600894
2.11	0.0600304
2.12	0.0599993
2.13	0.0600264
2.14	0.0601323
2.15	0.0603257
2.16	0.0606029
2.17	0.0609484
2.18	0.0613374
2.19	0.0617406
2.2	0.0621281
2.21	0.0624755
2.22	0.062768
2.23	0.0630033
2.24	0.0631915
2.25	0.0633533
2.26	0.0635155
2.27	0.0637052
2.28	0.0639448
2.29	0.0642472
2.3	0.0646133
2.31	0.0650307
2.32	0.065475
2.33	0.0659126
2.34	0.0663061
2.35	0.0666199
2.36	0.0668269
2.37	0.0669133
2.38	0.0668816
2.39	0.0667499
2.4	0.066549
2.41	0.066317
2.42	0.0660926
2.43	0.0659093
2.44	0.0657905
2.45	0.065747
2.46	0.0657756
2.47	0.0658601
2.48	0.0659749
2.49	0.0660886
2.5	0.0661705
2.51	0.0661958
2.52	0.0661507
2.53	0.0660351
2.54	0.0658624
2.55	0.0656573
2.56	0.0654505
2.57	0.0652735
2.58	0.0651528
2.59	0.0651054
2.6	0.0651361
2.61	0.0652359
2.62	0.0653835
2.63	0.0655472
2.64	0.0656899
2.65	0.0657746
2.66	0.0657704
2.67	0.0656581
2.68	0.0654334
2.69	0.0651077
2.7	0.0647057
2.71	0.0642612
2.72	0.0638107
2.73	0.0633879
2.74	0.0630188
2.75	0.0627185
2.76	0.0624895
2.77	0.0623222
2.78	0.0621971
2.79	0.0620884
2.8	0.0619689
2.81	0.061815
2.82	0.0616114
2.83	0.0613545
2.84	0.0610531
2.85	0.0607267
2.86	0.0604025
2.87	0.0601105
2.88	0.0598787
2.89	0.0597291
2.9	0.0596745
2.91	0.0597167
2.92	0.0598464
2.93	0.0600437
2.94	0.060281
2.95	0.0605262
2.96	0.0607477
2.97	0.0609189
2.98	0.0610231
2.99	0.0610557
3	0.0610256
3.01	0.0609526
3.02	0.0608638
3.03	0.0607887
3.04	0.0607544
3.05	0.0607806
3.06	0.0608773
3.07	0.0610432
3.08	0.0612656
3.09	0.0615227
3.1	0.061787
3.11	0.0620295
3.12	0.0622254
3.13	0.0623583
3.14	0.0624239
3.15	0.0624309
3.16	0.0623997
3.17	0.0623593
3.18	0.0623419
3.19	0.062378
3.2	0.0624922
3.21	0.0626992
3.22	0.0630024
3.23	0.0633925
3.24	0.0638488
3.25	0.0643415
3.26	0.0648357
3.27	0.065296
3.28	0.0656922
3.29	0.0660045
3.3	0.0662263
3.31	0.0663656
3.32	0.0664431
3.33	0.0664878
3.34	0.0665315
3.35	0.066603
3.36	0.0667233
3.37	0.0669018
3.38	0.067135
3.39	0.0674065
3.4	0.0676901
3.41	0.0679535
3.42	0.068164
3.43	0.0682948
3.44	0.0683298
3.45	0.0682677
3.46	0.0681223
3.47	0.0679205
3.48	0.0676981
3.49	0.0674939
3.5	0.0673444
3.51	0.0672784
3.52	0.0673143
3.53	0.0674575
3.54	0.0677004
3.55	0.0680238
3.56	0.0683994
3.57	0.0687942
3.58	0.0691756
3.59	0.0695168
3.6	0.0698018
3.61	0.070028
3.62	0.0702065
3.63	0.0703602
3.64	0.0705191
3.65	0.0707146
3.66	0.070974
3.67	0.0713157
3.68	0.0717457
3.69	0.072256
3.7	0.0728252
3.71	0.0734206
3.72	0.0740028
3.73	0.0745312
3.74	0.0749706
3.75	0.0752976
3.76	0.0755046
3.77	0.0756019
3.78	0.0756152
3.79	0.0755815
3.8	0.0755428
3.81	0.0755388
3.82	0.0756014
3.83	0.07575
3.84	0.0759893
3.85	0.0763087
3.86	0.0766844
3.87	0.0770827
3.88	0.077466
3.89	0.0777989
3.9	0.0780549
3.91	0.0782216
3.92	0.0783028
3.93	0.0783185
3.94	0.0783007
3.95	0.0782881
3.96	0.078319
3.97	0.0784252
3.98	0.0786269
3.99	0.0789295
4	0.0793224
4.01	0.07978
4.02	0.0802647
4.03	0.0807324
4.04	0.0811388
4.05	0.0814468
4.06	0.0816331
4.07	0.0816919
4.08	0.0816369
4.09	0.0814979
4.1	0.0813155
4.11	0.0811345
4.12	0.0809961
4.13	0.0809322
4.14	0.0809608
4.15	0.0810839
4.16	0.0812878
4.17	0.0815454
4.18	0.0818211
4.19	0.0820763
4.2	0.0822769
4.21	0.0823995
4.22	0.0824363
4.23	0.082397
4.24	0.0823069
4.25	0.0822029
4.26	0.0821269
4.27	0.0821191
4.28	0.0822119
4.29	0.0824247
4.3	0.0827617
4.31	0.0832105
4.32	0.0837435
4.33	0.0843212
4.34	0.0848973
4.35	0.0854257
4.36	0.0858674
4.37	0.0861976
4.38	0.0864096
4.39	0.0865159
4.4	0.0865456
4.41	0.0865387
4.42	0.0865383
4.43	0.0865836
4.44	0.0867029
4.45	0.0869092
4.46	0.087198
4.47	0.0875483
4.48	0.0879252
4.49	0.0882854
4.5	0.088585
4.51	0.0887867
4.52	0.0888673
4.53	0.0888225
4.54	0.0886675
4.55	0.0884353
4.56	0.08817
4.57	0.0879201
4.58	0.0877299
4.59	0.0876336
4.6	0.0876503
4.61	0.087781
4.62	0.0880091
4.63	0.0883022
4.64	0.0886166
4.65	0.0889039
4.66	0.0891186
4.67	0.0892257
4.68	0.0892069
4.69	0.0890638
4.7	0.0888172
4.71	0.0885029
4.72	0.0881651
4.73	0.0878478
4.74	0.0875883
4.75	0.0874108
4.76	0.087323
4.77	0.0873151
4.78	0.0873617
4.79	0.0874254
4.8	0.0874633
4.81	0.0874346
4.82	0.0873075
4.83	0.0870661
4.84	0.0867133
4.85	0.0862704
4.86	0.085774
4.87	0.085269
4.88	0.0848021
4.89	0.0844144
4.9	0.0841361
4.91	0.0839825
4.92	0.0839531
4.93	0.0840311
4.94	0.0841866
4.95	0.0843805
4.96	0.0845706
4.97	0.0847186
4.98	0.0847961
4.99	0.0847901
5	0.0847052
5.01	0.0845622
5.02	0.0843944
5.03	0.0842413
5.04	0.0841414
5.05	0.0841261
5.06	0.0842146
5.07	0.0844109
5.08	0.0847025
5.09	0.0850624
5.1	0.085452
5.11	0.0858268
5.12	0.0861435
5.13	0.0863667
5.14	0.0864761
5.15	0.0864694
5.16	0.0863638
5.17	0.0861919
5.18	0.0859968
5.19	0.0858245
5.2	0.0857164
5.21	0.0857038
5.22	0.0858034
5.23	0.086015
5.24	0.0863218
5.25	0.0866929
5.26	0.0870874
5.27	0.0874607
5.28	0.0877716
5.29	0.0879897
5.3	0.0881009
5.31	0.0881096
5.32	0.0880382
5.33	0.0879229
5.34	0.0878067
5.35	0.0877319
5.36	0.0877335
5.37	0.0878335
5.38	0.0880373
5.39	0.0883328
5.4	0.0886917
5.41	0.0890732
5.42	0.08943
5.43	0.0897153
5.44	0.089891
5.45	0.0899345
5.46	0.0898428
5.47	0.0896331
5.48	0.0893399
5.49	0.0890085
5.5	0.0886879
5.51	0.0884225
5.52	0.0882462
5.53	0.0881779
5.54	0.0882192
5.55	0.0883548
5.56	0.088555
5.57	0.0887805
5.58	0.0889886
5.59	0.0891405
5.6	0.0892086
5.61	0.0891817
5.62	0.0890668
5.63	0.0888884
5.64	0.0886837
5.65	0.088496
5.66	0.0883676
5.67	0.0883327
5.68	0.0884126
5.69	0.0886124
5.7	0.0889198
5.71	0.0893067
5.72	0.0897322
5.73	0.0901486
5.74	0.090508
5.75	0.0907706
5.76	0.090911
5.77	0.090923
5.78	0.0908205
5.79	0.0906349
5.8	0.090409
5.81	0.0901898
5.82	0.0900205
5.83	0.0899342
5.84	0.0899488
5.85	0.0900653
5.86	0.0902674
5.87	0.0905245
5.88	0.0907963
5.89	0.0910395
5.9	0.0912153
5.91	0.0912967
5.92	0.0912737
5.93	0.0911555
5.94	0.0909694
5.95	0.0907557
5.96	0.090561
5.97	0.0904309
5.98	0.0904032
5.99	0.0905027
6	0.0907374
6.01	0.0910981
6.02	0.0915589
6.03	0.0920802
6.04	0.0926141
6.05	0.0931111
6.06	0.093528
6.07	0.0938347
6.08	0.0940198
6.09	0.0940923
6.1	0.0940793
6.11	0.0940213
6.12	0.0939642
6.13	0.0939514
6.14	0.0940167
6.15	0.0941791
6.16	0.0944396
6.17	0.0947812
6.18	0.0951713
6.19	0.0955662
6.2	0.0959185
6.21	0.0961848
6.22	0.096334
6.23	0.0963528
6.24	0.0962495
6.25	0.0960518
6.26	0.0958026
6.27	0.0955529
6.28	0.0953534
6.29	0.0952471
6.3	0.0952635
6.31	0.0954153
6.32	0.0956964
6.33	0.0960833
6.34	0.096538
6.35	0.0970139
6.36	0.0974625
6.37	0.0978415
6.38	0.0981221
6.39	0.0982944
6.4	0.0983689
6.41	0.0983746
6.42	0.0983534
6.43	0.0983527
6.44	0.098417
6.45	0.0985808
6.46	0.0988633
6.47	0.099265
6.48	0.0997677
6.49	0.100336
6.5	0.100923
6.51	0.101476
6.52	0.101946
6.53	0.102295
6.54	0.102506
6.55	0.102581
6.56	0.102548
6.57	0.102449
6.58	0.102338
6.59	0.102271
6.6	0.102297
6.61	0.102449
6.62	0.102747
6.63	0.103186
6.64	0.103744
6.65	0.104383
6.66	0.105054
6.67	0.105702
6.68	0.106282
6.69	0.106757
6.7	0.107114
6.71	0.107361
6.72	0.107528
6.73	0.107659
6.74	0.107807
6.75	0.108022
6.76	0.108346
6.77	0.108802
6.78	0.109394
6.79	0.110103
6.8	0.110889
6.81	0.1117
6.82	0.112471
6.83	0.113142
6.84	0.113662
6.85	0.114
6.86	0.114152
6.87	0.114139
6.88	0.114005
6.89	0.113807
6.9	0.113607
6.91	0.113459
6.92	0.113404
6.93	0.113463
6.94	0.113632
6.95	0.113888
6.96	0.114186
6.97	0.114474
6.98	0.114697
6.99	0.114808
7	0.114778
7.01	0.114599
7.02	0.114292
7.03	0.113896
7.04	0.113466
7.05	0.11306
7.06	0.112735
7.07	0.112531
7.08	0.112473
7.09	0.112561
7.1	0.112775
7.11	0.113075
7.12	0.113408
7.13	0.113715
7.14	0.11394
7.15	0.114042
7.16	0.114
7.17	0.113817
7.18	0.113521
7.19	0.113157
7.2	0.112782
7.21	0.112453
7.22	0.112217
7.23	0.112108
7.24	0.112139
7.25	0.112299
7.26	0.112559
7.27	0.112875
7.28	0.113191
7.29	0.113452
7.3	0.113614
7.31	0.113647
7.32	0.113546
7.33	0.113332
7.34	0.113042
7.35	0.112731
7.36	0.112457
7.37	0.112273
7.38	0.112218
7.39	0.112316
7.4	0.112567
7.41	0.11295
7.42	0.113424
7.43	0.113935
7.44	0.114422
7.45	0.114827
7.46	0.115104
7.47	0.115228
7.48	0.115198
7.49	0.115038
7.5	0.114793
7.51	0.114518
7.52	0.114271
7.53	0.1141
7.54	0.114042
7.55	0.11411
7.56	0.114297
7.57	0.114574
7.58	0.114896
7.59	0.115207
7.6	0.11545
7.61	0.115578
7.62	0.115562
7.63	0.115395
7.64	0.115097
7.65	0.114706
7.66	0.11428
7.67	0.113877
7.68	0.113556
7.69	0.113361
7.7	0.113318
7.71	0.113434
7.72	0.113694
7.73	0.114063
7.74	0.11449
7.75	0.114922
7.76	0.115302
7.77	0.115588
7.78	0.115755
7.79	0.115802
7.8	0.115749
7.81	0.115639
7.82	0.115525
7.83	0.115461
7.84	0.115498
7.85	0.11567
7.86	0.115993
7.87	0.116462
7.88	0.117049
7.89	0.117709
7.9	0.118387
7.91	0.119021
7.92	0.119559
7.93	0.119963
7.94	0.120217
7.95	0.120332
7.96	0.120343
7.97	0.120302
7.98	0.120269
7.99	0.120305
8	0.120459
8.01	0.120762
8.02	0.121225
8.03	0.121832
8.04	0.12255
8.05	0.123325
8.06	0.124096
8.07	0.1248
8.08	0.125386
8.09	0.125821
8.1	0.126098
8.11	0.126237
8.12	0.126281
8.13	0.126289
8.14	0.126325
8.15	0.126445
8.16	0.126693
8.17	0.127092
8.18	0.12764
8.19	0.12831
8.2	0.129055
8.21	0.129812
8.22	0.130514
8.23	0.131099
8.24	0.131522
8.25	0.131764
8.26	0.131832
8.27	0.131764
8.28	0.131616
8.29	0.131457
8.3	0.131356
8.31	0.131369
8.32	0.131536
8.33	0.131871
8.34	0.132363
8.35	0.132976
8.36	0.133657
8.37	0.134339
8.38	0.134956
8.39	0.135451
8.4	0.135787
8.41	0.135957
8.42	0.13598
8.43	0.135902
8.44	0.135783
8.45	0.135691
8.46	0.135687
8.47	0.135817
8.48	0.136104
8.49	0.136546
8.5	0.137113
8.51	0.137754
8.52	0.138403
8.53	0.138987
8.54	0.139441
8.55	0.139718
8.56	0.139797
8.57	0.139689
8.58	0.139432
8.59	0.139087
8.6	0.138729
8.61	0.138429
8.62	0.138247
8.63	0.138227
8.64	0.138383
8.65	0.138707
8.66	0.139165
8.67	0.139701
8.68	0.140253
8.69	0.140754
8.7	0.141151
8.71	0.141412
8.72	0.141531
8.73	0.141532
8.74	0.141463
8.75	0.14139
8.76	0.141382
8.77	0.141504
8.78	0.141805
8.79	0.142313
8.8	0.14303
8.81	0.143928
8.82	0.144958
8.83	0.146052
8.84	0.147133
8.85	0.148126
8.86	0.14897
8.87	0.149631
8.88	0.150103
8.89	0.150414
8.9	0.150618
8.91	0.150786
8.92	0.150994
8.93	0.151307
8.94	0.151775
8.95	0.152421
8.96	0.153239
8.97	0.154194
8.98	0.155229
8.99	0.156272
9	0.157246
9.01	0.158084
9.02	0.158743
9.03	0.15921
9.04	0.159504
9.05	0.159677
9.06	0.159804
9.07	0.159968
9.08	0.160251
9.09	0.160718
9.1	0.161412
9.11	0.162346
9.12	0.163501
9.13	0.16483
9.14	0.166263
9.15	0.167714
9.16	0.169101
9.17	0.170352
9.18	0.17142
9.19	0.172295
9.2	0.173001
9.21	0.173594
9.22	0.174151
9.23	0.174758
9.24	0.175491
9.25	0.176407
9.26	0.177535
9.27	0.178868
9.28	0.180363
9.29	0.18195
9.3	0.183538
9.31	0.185028
9.32	0.186333
9.33	0.187387
9.34	0.188166
9.35	0.188684
9.36	0.188997
9.37	0.189192
9.38	0.189369
9.39	0.189626
9.4	0.190045
9.41	0.190678
9.42	0.191541
9.43	0.19261
9.44	0.193825
9.45	0.195101
9.46	0.196335
9.47	0.197431
9.48	0.198309
9.49	0.198923
9.5	0.199271
9.51	0.199395
9.52	0.199371
9.53	0.199298
9.54	0.199281
9.55	0.199412
9.56	0.199755
9.57	0.200341
9.58	0.201159
9.59	0.20216
9.6	0.203263
9.61	0.204366
9.62	0.205365
9.63	0.206169
9.64	0.206717
9.65	0.206992
9.66	0.207022
9.67	0.206877
9.68	0.206655
9.69	0.206468
9.7	0.206419
9.71	0.206593
9.72	0.20704
9.73	0.20777
9.74	0.208751
9.75	0.209916
9.76	0.21117
9.77	0.212403
9.78	0.213513
9.79	0.214418
9.8	0.215073
9.81	0.21548
9.82	0.215686
9.83	0.215773
9.84	0.215846
9.85	0.216011
9.86	0.21636
9.87	0.216954
9.88	0.217814
9.89	0.218917
9.9	0.2202
9.91	0.221566
9.92	0.222897
9.93	0.224076
9.94	0.225004
9.95	0.225619
9.96	0.225906
9.97	0.225904
9.98	0.225694
9.99	0.225389
10	0.225111
10.01	0.224973
10.02	0.22506
10.03	0.225421
10.04	0.226057
10.05	0.226924
10.06	0.22794
10.07	0.228998
10.08	0.229977
10.09	0.230771
10.1	0.231301
10.11	0.231534
10.12	0.231488
10.13	0.231229
10.14	0.230858
10.15	0.230494
10.16	0.230253
10.17	0.23023
10.18	0.230484
10.19	0.231028
10.2	0.23183
10.21	0.232813
10.22	0.233866
10.23	0.234865
10.24	0.235685
10.25	0.236226
10.26	0.236431
10.27	0.236294
10.28	0.235864
10.29	0.235233
10.3	0.234524
10.31	0.233865
10.32	0.23337
10.33	0.233124
10.34	0.23317
10.35	0.233503
10.36	0.234074
10.37	0.234794
10.38	0.235549
10.39	0.236221
10.4	0.236704
10.41	0.236925
10.42	0.236859
10.43	0.236531
10.44	0.236015
10.45	0.235416
10.46	0.234852
10.47	0.234436
10.48	0.234255
10.49	0.234357
10.5	0.234743
10.51	0.235366
10.52	0.236137
10.53	0.236935
10.54	0.237627
10.55	0.238085
10.56	0.23821
10.57	0.237949
10.58	0.237304
10.59	0.236329
10.6	0.235122
10.61	0.233804
10.62	0.232502
10.63	0.23132
10.64	0.230334
10.65	0.229574
10.66	0.229023
10.67	0.228626
10.68	0.228294
10.69	0.227922
10.7	0.22741
10.71	0.226681
10.72	0.225695
10.73	0.224462
10.74	0.223035
10.75	0.221508
10.76	0.219995
10.77	0.218614
10.78	0.217472
10.79	0.216649
10.8	0.216187
10.81	0.216088
10.82	0.216317
10.83	0.216798
10.84	0.217435
10.85	0.218116
10.86	0.218734
10.87	0.219206
10.88	0.219482
10.89	0.219557
10.9	0.219471
10.91	0.219299
10.92	0.219137
10.93	0.219087
10.94	0.219235
10.95	0.219642
10.96	0.22033
10.97	0.221279
10.98	0.222429
10.99	0.223685
11	0.224934
11.01	0.226057
11.02	0.22695
11.03	0.227544
11.04	0.227816
11.05	0.227792
11.06	0.227548
11.07	0.22719
11.08	0.226841
11.09	0.226619
11.1	0.226619
11.11	0.226903
11.12	0.227489
11.13	0.22835
11.14	0.229419
11.15	0.2306
11.16	0.231779
11.17	0.232844
11.18	0.233708
11.19	0.23432
11.2	0.234675
11.21	0.234822
11.22	0.234845
11.23	0.234857
11.24	0.234974
11.25	0.2353
11.26	0.235908
11.27	0.23683
11.28	0.238053
11.29	0.239516
11.3	0.241123
11.31	0.242751
11.32	0.244267
11.33	0.245557
11.34	0.246537
11.35	0.247174
11.36	0.24749
11.37	0.247558
11.38	0.24749
11.39	0.247417
11.4	0.247465
11.41	0.247738
11.42	0.248301
11.43	0.249169
11.44	0.25031
11.45	0.251645
11.46	0.253058
11.47	0.25442
11.48	0.255603
11.49	0.256505
11.5	0.257071
11.51	0.257298
11.52	0.257242
11.53	0.257001
11.54	0.256703
11.55	0.256478
11.56	0.256438
11.57	0.256659
11.58	0.257169
11.59	0.257943
11.6	0.258904
11.61	0.259936
11.62	0.260896
11.63	0.261642
11.64	0.262051
11.65	0.262045
11.66	0.261603
11.67	0.260766
11.68	0.25963
11.69	0.258324
11.7	0.256993
11.71	0.255772
11.72	0.254765
11.73	0.254033
11.74	0.253585
11.75	0.253381
11.76	0.253337
11.77	0.25334
11.78	0.253269
11.79	0.253016
11.8	0.252505
11.81	0.251707
11.82	0.250649
11.83	0.249407
11.84	0.248092
11.85	0.246833
11.86	0.245755
11.87	0.24496
11.88	0.244513
11.89	0.244434
11.9	0.244696
11.91	0.245225
11.92	0.245913
11.93	0.246631
11.94	0.247248
11.95	0.247651
11.96	0.247767
11.97	0.247572
11.98	0.247096
11.99	0.246415
12	0.245641
12.01	0.244893
12.02	0.244285
12.03	0.243901
12.04	0.243787
12.05	0.243939
12.06	0.244309
12.07	0.244809
12.08	0.245324
12.09	0.245729
12.1	0.245916
12.11	0.245805
12.12	0.245369
12.13	0.24463
12.14	0.243663
12.15	0.24258
12.16	0.241509
12.17	0.240576
12.18	0.239888
12.19	0.239515
12.2	0.239481
12.21	0.239766
12.22	0.240305
12.23	0.240998
12.24	0.241726
12.25	0.242365
12.26	0.242812
12.27	0.242997
12.28	0.242901
12.29	0.242555
12.3	0.242036
12.31	0.241452
12.32	0.240924
12.33	0.240562
12.34	0.240453
12.35	0.240644
12.36	0.241136
12.37	0.241885
12.38	0.242805
12.39	0.243782
12.4	0.244688
12.41	0.245406
12.42	0.245845
12.43	0.24596
12.44	0.245758
12.45	0.245301
12.46	0.244691
12.47	0.244055
12.48	0.243521
12.49	0.243203
12.5	0.243181
12.51	0.243494
12.52	0.244131
12.53	0.245037
12.54	0.24612
12.55	0.247259
12.56	0.24833
12.57	0.249222
12.58	0.249855
12.59	0.250199
12.6	0.250275
12.61	0.250156
12.62	0.249948
12.63	0.249776
12.64	0.249759
12.65	0.249994
12.66	0.250539
12.67	0.251405
12.68	0.252554
12.69	0.253902
12.7	0.255332
12.71	0.256708
12.72	0.257896
12.73	0.258789
12.74	0.259324
12.75	0.259493
12.76	0.259346
12.77	0.258981
12.78	0.258526
12.79	0.258116
12.8	0.257874
12.81	0.257887
12.82	0.2582
12.83	0.258803
12.84	0.259639
12.85	0.260606
12.86	0.261578
12.87	0.262421
12.88	0.263015
12.89	0.26328
12.9	0.263186
12.91	0.262761
12.92	0.262087
12.93	0.261281
12.94	0.260476
12.95	0.259799
12.96	0.25935
12.97	0.259186
12.98	0.259317
12.99	0.259698
13	0.260241
13.01	0.260825
13.02	0.261317
13.03	0.261591
13.04	0.261552
13.05	0.261153
13.06	0.260406
13.07	0.259377
13.08	0.258175
13.09	0.256933
13.1	0.255786
13.11	0.254853
13.12	0.254214
13.13	0.253908
13.14	0.253922
13.15	0.254199
13.16	0.254645
13.17	0.255145
13.18	0.255579
13.19	0.255846
13.2	0.255883
13.21	0.255674
13.22	0.255256
13.23	0.254712
13.24	0.254155
13.25	0.25371
13.26	0.253493
13.27	0.253596
13.28	0.254069
13.29	0.254918
13.3	0.256097
13.31	0.257522
13.32	0.259071
13.33	0.260611
13.34	0.262006
13.35	0.263151
13.36	0.263981
13.37	0.264487
13.38	0.264715
13.39	0.264758
13.4	0.26474
13.41	0.26479
13.42	0.265023
13.43	0.26552
13.44	0.266316
13.45	0.267397
13.46	0.268695
13.47	0.270103
13.48	0.271486
13.49	0.272708
13.5	0.273647
13.51	0.274225
13.52	0.274418
13.53	0.274264
13.54	0.273854
13.55	0.273319
13.56	0.272804
13.57	0.272448
13.58	0.272362
13.59	0.272613
13.6	0.273215
13.61	0.274128
13.62	0.275265
13.63	0.276499
13.64	0.277688
13.65	0.278693
13.66	0.279404
13.67	0.27976
13.68	0.279757
13.69	0.279453
13.7	0.278956
13.71	0.278403
13.72	0.277939
13.73	0.27769
13.74	0.277749
13.75	0.278159
13.76	0.278909
13.77	0.279936
13.78	0.281131
13.79	0.282359
13.8	0.283474
13.81	0.28435
13.82	0.2849
13.83	0.28509
13.84	0.284951
13.85	0.28457
13.86	0.284077
13.87	0.283619
13.88	0.28334
13.89	0.283355
13.9	0.283739
13.91	0.284511
13.92	0.285633
13.93	0.287019
13.94	0.288538
13.95	0.290039
13.96	0.291373
13.97	0.292414
13.98	0.293085
13.99	0.29337
14	0.293316
14.01	0.293024
14.02	0.292631
14.03	0.292283
14.04	0.292108
14.05	0.292202
14.06	0.292607
14.07	0.293306
14.08	0.294227
14.09	0.29525
14.1	0.296224
14.11	0.296994
14.12	0.297426
14.13	0.297427
14.14	0.296969
14.15	0.29609
14.16	0.294891
14.17	0.293512
14.18	0.292114
14.19	0.29085
14.2	0.289841
14.21	0.289162
14.22	0.288834
14.23	0.288818
14.24	0.289024
14.25	0.289327
14.26	0.289584
14.27	0.289658
14.28	0.289444
14.29	0.288885
14.3	0.287987
14.31	0.286816
14.32	0.285482
14.33	0.284127
14.34	0.282895
14.35	0.281909
14.36	0.281258
14.37	0.280982
14.38	0.281065
14.39	0.28144
14.4	0.281999
14.41	0.282604
14.42	0.283112
14.43	0.283397
14.44	0.28337
14.45	0.282999
14.46	0.28231
14.47	0.281386
14.48	0.280351
14.49	0.279347
14.5	0.278511
14.51	0.277959
14.52	0.277762
14.53	0.277946
14.54	0.27848
14.55	0.279288
14.56	0.280256
14.57	0.281246
14.58	0.282124
14.59	0.282775
14.6	0.283131
14.61	0.283174
14.62	0.282949
14.63	0.28255
14.64	0.282104
14.65	0.281748
14.66	0.281611
14.67	0.281787
14.68	0.282329
14.69	0.283235
14.7	0.284451
14.71	0.285876
14.72	0.287377
14.73	0.288804
14.74	0.290017
14.75	0.290908
14.76	0.291421
14.77	0.29156
14.78	0.291393
14.79	0.291033
14.8	0.290624
14.81	0.290313
14.82	0.290231
14.83	0.290467
14.84	0.291064
14.85	0.292007
14.86	0.29323
14.87	0.294622
14.88	0.296046
14.89	0.29736
14.9	0.298438
14.91	0.299197
14.92	0.299611
14.93	0.299715
14.94	0.299604
14.95	0.29941
14.96	0.299282
14.97	0.299366
14.98	0.299775
14.99	0.30058
15	0.301795
15.01	0.303379
15.02	0.305236
15.03	0.30723
15.04	0.309201
15.05	0.310992
15.06	0.312472
15.07	0.31356
15.08	0.31424
15.09	0.314561
15.1	0.31463
15.11	0.314593
15.12	0.314606
15.13	0.314813
15.14	0.315319
15.15	0.316179
15.16	0.317387
15.17	0.318878
15.18	0.320537
15.19	0.322216
15.2	0.323755
15.21	0.325014
15.22	0.325894
15.23	0.326357
15.24	0.326437
15.25	0.326231
15.26	0.325884
15.27	0.325566
15.28	0.325441
15.29	0.325646
15.3	0.326274
15.31	0.327354
15.32	0.328858
15.33	0.330696
15.34	0.332734
15.35	0.334808
15.36	0.336756
15.37	0.338435
15.38	0.339758
15.39	0.340698
15.4	0.341303
15.41	0.341681
15.42	0.341985
15.43	0.342381
15.44	0.343024
15.45	0.344034
15.46	0.345474
15.47	0.347345
15.48	0.349583
15.49	0.352066
15.5	0.354632
15.51	0.357099
15.52	0.359301
15.53	0.361111
15.54	0.362466
15.55	0.363382
15.56	0.36395
15.57	0.364319
15.58	0.364674
15.59	0.365201
15.6	0.366063
15.61	0.367373
15.62	0.369179
15.63	0.37146
15.64	0.374124
15.65	0.377024
15.66	0.379977
15.67	0.382791
15.68	0.385296
15.69	0.387379
15.7	0.388997
15.71	0.390192
15.72	0.391081
15.73	0.391835
15.74	0.392647
15.75	0.393701
15.76	0.395143
15.77	0.397054
15.78	0.399441
15.79	0.402236
15.8	0.405295
15.81	0.408428
15.82	0.411417
15.83	0.414058
15.84	0.416191
15.85	0.417731
15.86	0.418685
15.87	0.419152
15.88	0.419302
15.89	0.419351
15.9	0.419521
15.91	0.420006
15.92	0.420944
15.93	0.422396
15.94	0.424343
15.95	0.426684
15.96	0.429254
15.97	0.431847
15.98	0.434251
15.99	0.436285
16	0.437829
16.01	0.438853
16.02	0.439417
16.03	0.439667
16.04	0.439806
16.05	0.440061
16.06	0.440643
16.07	0.441718
16.08	0.44338
16.09	0.445641
16.1	0.448424
16.11	0.451579
16.12	0.454895
16.13	0.458138
16.14	0.461081
16.15	0.46355
16.16	0.46545
16.17	0.466787
16.18	0.467664
16.19	0.468268
16.2	0.468829
16.21	0.469589
16.22	0.470756
16.23	0.472479
16.24	0.474819
16.25	0.477749
16.26	0.481148
16.27	0.484824
16.28	0.488537
16.29	0.492039
16.3	0.495114
16.31	0.497616
16.32	0.499502
16.33	0.500833
16.34	0.501771
16.35	0.502545
16.36	0.50341
16.37	0.504607
16.38	0.506323
16.39	0.50866
16.4	0.511623
16.41	0.515112
16.42	0.518939
16.43	0.52285
16.44	0.526561
16.45	0.529807
16.46	0.532385
16.47	0.534193
16.48	0.535248
16.49	0.535685
16.5	0.535732
16.51	0.535667
16.52	0.535775
16.53	0.536299
16.54	0.537404
16.55	0.539158
16.56	0.541517
16.57	0.544339
16.58	0.5474
16.59	0.550431
16.6	0.553166
16.61	0.555385
16.62	0.556959
16.63	0.557874
16.64	0.558237
16.65	0.558259
16.66	0.558215
16.67	0.5584
16.68	0.559081
16.69	0.560453
16.7	0.562618
16.71	0.565563
16.72	0.569163
16.73	0.573195
16.74	0.577367
16.75	0.581362
16.76	0.584884
16.77	0.587709
16.78	0.589728
16.79	0.59096
16.8	0.591554
16.81	0.591752
16.82	0.591851
16.83	0.592141
16.84	0.592863
16.85	0.594164
16.86	0.596077
16.87	0.598512
16.88	0.601271
16.89	0.604073
16.9	0.606603
16.91	0.608563
16.92	0.609726
16.93	0.609982
16.94	0.609358
16.95	0.608015
16.96	0.606224
16.97	0.604312
16.98	0.602613
16.99	0.601415
17	0.600916
17.01	0.601203
17.02	0.602239
17.03	0.603866
17.04	0.605837
17.05	0.607844
17.06	0.609574
17.07	0.610756
17.08	0.611216
17.09	0.610904
17.1	0.609906
17.11	0.608424
17.12	0.60674
17.13	0.605166
17.14	0.603988
17.15	0.603422
17.16	0.60358
17.17	0.604457
17.18	0.605926
17.19	0.607761
17.2	0.609666
17.21	0.61132
17.22	0.612438
17.23	0.612814
17.24	0.612363
17.25	0.611141
17.26	0.60933
17.27	0.607208
17.28	0.605102
17.29	0.603333
17.3	0.602169
17.31	0.601785
17.32	0.602246
17.33	0.603492
17.34	0.605356
17.35	0.607582
17.36	0.609864
17.37	0.611898
17.38	0.61343
17.39	0.614304
17.4	0.614487
17.41	0.614082
17.42	0.613301
17.43	0.612427
17.44	0.611767
17.45	0.611594
17.46	0.612107
17.47	0.613399
17.48	0.615439
17.49	0.618076
17.5	0.621057
17.51	0.624058
17.52	0.626736
17.53	0.628782
17.54	0.629973
17.55	0.630215
17.56	0.629561
17.57	0.628197
17.58	0.626409
17.59	0.624532
17.6	0.622896
17.61	0.621768
17.62	0.621319
17.63	0.6216
17.64	0.622533
17.65	0.623928
17.66	0.62551
17.67	0.626963
17.68	0.627984
17.69	0.628338
17.7	0.627899
17.71	0.626679
17.72	0.624824
17.73	0.622586
17.74	0.620281
17.75	0.618232
17.76	0.616719
17.77	0.615936
17.78	0.615966
17.79	0.616764
17.8	0.618167
17.81	0.619913
17.82	0.621679
17.83	0.62313
17.84	0.623972
17.85	0.624004
17.86	0.623154
17.87	0.621491
17.88	0.619211
17.89	0.616598
17.9	0.613974
17.91	0.611647
17.92	0.609857
17.93	0.608747
17.94	0.608339
17.95	0.608537
17.96	0.609137
17.97	0.609863
17.98	0.61041
17.99	0.610494
18	0.609904
18.01	0.608546
18.02	0.606453
18.03	0.60379
18.04	0.600814
18.05	0.597835
18.06	0.595165
18.07	0.593067
18.08	0.591719
18.09	0.591192
18.1	0.591441
18.11	0.592311
18.12	0.593558
18.13	0.594884
18.14	0.595987
18.15	0.596603
18.16	0.596558
18.17	0.595798
18.18	0.594395
18.19	0.592537
18.2	0.59049
18.21	0.58855
18.22	0.586995
18.23	0.586041
18.24	0.585811
18.25	0.586314
18.26	0.58745
18.27	0.589018
18.28	0.590745
18.29	0.592329
18.3	0.593487
18.31	0.594005
18.32	0.593773
18.33	0.592813
18.34	0.591266
18.35	0.589376
18.36	0.587438
18.37	0.585754
18.38	0.584582
18.39	0.584103
18.4	0.584391
18.41	0.585409
18.42	0.587009
18.43	0.588954
18.44	0.590956
18.45	0.592711
18.46	0.59396
18.47	0.594524
18.48	0.594347
18.49	0.593498
18.5	0.592162
18.51	0.590608
18.52	0.589137
18.53	0.588037
18.54	0.587539
18.55	0.58778
18.56	0.588792
18.57	0.59049
18.58	0.592691
18.59	0.595136
18.6	0.597528
18.61	0.599584
18.62	0.60108
18.63	0.601893
18.64	0.602029
18.65	0.601614
18.66	0.600882
18.67	0.600126
18.68	0.599654
18.69	0.599738
18.7	0.600575
18.71	0.60226
18.72	0.604772
18.73	0.607974
18.74	0.611633
18.75	0.615446
18.76	0.619088
18.77	0.622259
18.78	0.624737
18.79	0.626415
18.8	0.62732
18.81	0.627611
18.82	0.627539
18.83	0.62741
18.84	0.627523
18.85	0.628123
18.86	0.629362
18.87	0.631272
18.88	0.633763
18.89	0.636628
18.9	0.639578
18.91	0.642281
18.92	0.644419
18.93	0.645742
18.94	0.646116
18.95	0.645551
18.96	0.644196
18.97	0.64232
18.98	0.64026
18.99	0.638369
19	0.636962
19.01	0.63627
19.02	0.636415
19.03	0.637395
19.04	0.639084
19.05	0.641257
19.06	0.643622
19.07	0.645866
19.08	0.647709
19.09	0.648951
19.1	0.649517
19.11	0.649463
19.12	0.648974
19.13	0.648325
19.14	0.647836
19.15	0.647816
19.16	0.648517
19.17	0.650097
19.18	0.652593
19.19	0.655916
19.2	0.659861
19.21	0.66413
19.22	0.668372
19.23	0.672238
19.24	0.675435
19.25	0.677777
19.26	0.679219
19.27	0.679867
19.28	0.679955
19.29	0.679804
19.3	0.679765
19.31	0.680163
19.32	0.681244
19.33	0.683142
19.34	0.685859
19.35	0.689264
19.36	0.693113
19.37	0.697084
19.38	0.700829
19.39	0.704029
19.4	0.706454
19.41	0.708008
19.42	0.708747
19.43	0.708869
19.44	0.708684
19.45	0.708554
19.46	0.708835
19.47	0.709824
19.48	0.711709
19.49	0.714547
19.5	0.718253
19.51	0.722606
19.52	0.727282
19.53	0.731895
19.54	0.736058
19.55	0.739443
19.56	0.741844
19.57	0.743209
19.58	0.74365
19.59	0.743425
19.6	0.742885
19.61	0.742413
19.62	0.742358
19.63	0.742984
19.64	0.744423
19.65	0.746662
19.66	0.749542
19.67	0.752782
19.68	0.756019
19.69	0.758872
19.7	0.761
19.71	0.762173
19.72	0.76231
19.73	0.7615
19.74	0.759989
19.75	0.758133
19.76	0.756339
19.77	0.755002
19.78	0.754441
19.79	0.754861
19.8	0.756321
19.81	0.758731
19.82	0.761864
19.83	0.765386
19.84	0.768907
19.85	0.772044
19.86	0.774479
19.87	0.776026
19.88	0.776655
19.89	0.776506
19.9	0.775857
19.91	0.775077
19.92	0.774556
19.93	0.774646
19.94	0.775603
19.95	0.777549
19.96	0.780455
19.97	0.784142
[truncated: 3,002 more rows]

## Sheet: Figure2e
10-CrMoTiVWC5
energy (eV)	EELS (a.u.)
0	0
0.01	9.16631e-05
0.02	0.000183575
0.03	0.000275986
0.04	0.000369152
0.05	0.000463334
0.06	0.000558802
0.07	0.000655837
0.08	0.000754731
0.09	0.00085579
0.1	0.000959335
0.11	0.0010657
0.12	0.00117523
0.13	0.00128828
0.14	0.00140522
0.15	0.00152639
0.16	0.00165214
0.17	0.00178276
0.18	0.00191849
0.19	0.00205947
0.2	0.00220571
0.21	0.002357
0.22	0.00251293
0.23	0.00267278
0.24	0.00283549
0.25	0.00299971
0.26	0.00316377
0.27	0.00332585
0.28	0.00348414
0.29	0.00363705
0.3	0.00378349
0.31	0.00392308
0.32	0.0040563
0.33	0.00418444
0.34	0.00430953
0.35	0.00443412
0.36	0.00456094
0.37	0.00469272
0.38	0.00483194
0.39	0.00498068
0.4	0.00514056
0.41	0.00531268
0.42	0.00549768
0.43	0.00569578
0.44	0.00590685
0.45	0.00613044
0.46	0.00636585
0.47	0.00661212
0.48	0.00686799
0.49	0.00713182
0.5	0.00740148
0.51	0.00767436
0.52	0.00794743
0.53	0.00821745
0.54	0.00848132
0.55	0.00873642
0.56	0.00898101
0.57	0.0092144
0.58	0.0094369
0.59	0.00964961
0.6	0.00985403
0.61	0.0100517
0.62	0.0102438
0.63	0.0104315
0.64	0.0106157
0.65	0.0107976
0.66	0.0109791
0.67	0.0111626
0.68	0.0113515
0.69	0.0115495
0.7	0.0117604
0.71	0.0119874
0.72	0.0122329
0.73	0.0124977
0.74	0.0127817
0.75	0.013083
0.76	0.013399
0.77	0.0137268
0.78	0.0140635
0.79	0.0144069
0.8	0.0147558
0.81	0.01511
0.82	0.0154699
0.83	0.0158361
0.84	0.0162081
0.85	0.0165846
0.86	0.0169625
0.87	0.0173376
0.88	0.017705
0.89	0.0180601
0.9	0.0183999
0.91	0.0187238
0.92	0.0190339
0.93	0.0193352
0.94	0.0196345
0.95	0.0199393
0.96	0.0202567
0.97	0.0205916
0.98	0.0209469
0.99	0.0213221
1	0.0217146
1.01	0.0221197
1.02	0.0225325
1.03	0.0229484
1.04	0.0233653
1.05	0.0237832
1.06	0.024205
1.07	0.0246352
1.08	0.025079
1.09	0.0255402
1.1	0.0260204
1.11	0.0265171
1.12	0.0270243
1.13	0.0275321
1.14	0.0280287
1.15	0.0285018
1.16	0.0289411
1.17	0.0293403
1.18	0.0296982
1.19	0.0300192
1.2	0.0303124
1.21	0.0305892
1.22	0.0308614
1.23	0.0311388
1.24	0.0314274
1.25	0.0317288
1.26	0.0320401
1.27	0.0323559
1.28	0.0326694
1.29	0.0329751
1.3	0.0332708
1.31	0.0335584
1.32	0.0338447
1.33	0.0341393
1.34	0.0344539
1.35	0.0347988
1.36	0.0351817
1.37	0.0356051
1.38	0.0360661
1.39	0.0365562
1.4	0.0370626
1.41	0.0375701
1.42	0.0380641
1.43	0.0385328
1.44	0.0389701
1.45	0.0393761
1.46	0.0397572
1.47	0.040124
1.48	0.0404888
1.49	0.0408625
1.5	0.041252
1.51	0.0416588
1.52	0.0420783
1.53	0.0425011
1.54	0.0429154
1.55	0.0433096
1.56	0.043676
1.57	0.0440127
1.58	0.044325
1.59	0.0446245
1.6	0.0449272
1.61	0.0452503
1.62	0.0456087
1.63	0.0460119
1.64	0.0464621
1.65	0.0469534
1.66	0.0474723
1.67	0.0479997
1.68	0.0485142
1.69	0.0489958
1.7	0.0494299
1.71	0.0498094
1.72	0.0501361
1.73	0.0504198
1.74	0.050675
1.75	0.0509174
1.76	0.0511598
1.77	0.0514088
1.78	0.0516636
1.79	0.0519154
1.8	0.0521501
1.81	0.0523514
1.82	0.0525051
1.83	0.0526029
1.84	0.0526453
1.85	0.0526421
1.86	0.0526113
1.87	0.0525756
1.88	0.0525588
1.89	0.0525809
1.9	0.0526557
1.91	0.0527877
1.92	0.0529723
1.93	0.0531967
1.94	0.053442
1.95	0.0536877
1.96	0.0539148
1.97	0.0541103
1.98	0.0542688
1.99	0.0543937
2	0.0544951
2.01	0.0545869
2.02	0.0546824
2.03	0.0547906
2.04	0.0549133
2.05	0.0550439
2.06	0.055168
2.07	0.0552661
2.08	0.0553178
2.09	0.0553058
2.1	0.0552206
2.11	0.0550627
2.12	0.0548431
2.13	0.0545816
2.14	0.0543031
2.15	0.0540334
2.16	0.0537943
2.17	0.0536013
2.18	0.0534607
2.19	0.05337
2.2	0.0533193
2.21	0.0532937
2.22	0.0532773
2.23	0.0532569
2.24	0.053225
2.25	0.0531822
2.26	0.0531364
2.27	0.0531018
2.28	0.0530951
2.29	0.053132
2.3	0.0532237
2.31	0.053374
2.32	0.053578
2.33	0.0538225
2.34	0.0540871
2.35	0.054348
2.36	0.0545811
2.37	0.0547674
2.38	0.0548954
2.39	0.0549639
2.4	0.0549814
2.41	0.054964
2.42	0.0549318
2.43	0.0549043
2.44	0.0548964
2.45	0.0549156
2.46	0.054961
2.47	0.0550233
2.48	0.0550877
2.49	0.0551372
2.5	0.0551565
2.51	0.0551363
2.52	0.0550756
2.53	0.0549823
2.54	0.054872
2.55	0.0547648
2.56	0.0546814
2.57	0.054639
2.58	0.0546486
2.59	0.0547122
2.6	0.0548234
2.61	0.0549679
2.62	0.0551266
2.63	0.0552792
2.64	0.0554081
2.65	0.0555021
2.66	0.055559
2.67	0.0555856
2.68	0.0555961
2.69	0.0556092
2.7	0.0556435
2.71	0.0557141
2.72	0.0558293
2.73	0.0559888
2.74	0.0561839
2.75	0.0563991
2.76	0.0566155
2.77	0.056814
2.78	0.0569804
2.79	0.057108
2.8	0.0571994
2.81	0.0572662
2.82	0.0573265
2.83	0.0574011
2.84	0.0575092
2.85	0.0576646
2.86	0.0578728
2.87	0.0581299
2.88	0.0584228
2.89	0.0587314
2.9	0.0590324
2.91	0.0593034
2.92	0.0595275
2.93	0.0596964
2.94	0.0598125
2.95	0.0598881
2.96	0.0599423
2.97	0.0599972
2.98	0.0600731
2.99	0.0601844
3	0.0603369
3.01	0.0605269
3.02	0.060742
3.03	0.0609635
3.04	0.0611711
3.05	0.0613469
3.06	0.0614796
3.07	0.0615679
3.08	0.0616205
3.09	0.0616551
3.1	0.0616944
3.11	0.0617622
3.12	0.0618784
3.13	0.0620554
3.14	0.0622958
3.15	0.0625922
3.16	0.0629276
3.17	0.0632792
3.18	0.0636219
3.19	0.0639336
3.2	0.0641989
3.21	0.0644126
3.22	0.0645802
3.23	0.0647162
3.24	0.0648403
3.25	0.0649727
3.26	0.0651295
3.27	0.0653186
3.28	0.0655383
3.29	0.0657766
3.3	0.0660142
3.31	0.066228
3.32	0.0663963
3.33	0.0665038
3.34	0.0665453
3.35	0.0665273
3.36	0.0664675
3.37	0.0663909
3.38	0.0663255
3.39	0.066297
3.4	0.0663243
3.41	0.0664165
3.42	0.0665715
3.43	0.0667769
3.44	0.0670125
3.45	0.0672543
3.46	0.0674797
3.47	0.0676717
3.48	0.067823
3.49	0.0679373
3.5	0.068028
3.51	0.0681154
3.52	0.0682214
3.53	0.0683648
3.54	0.068557
3.55	0.0687989
3.56	0.0690803
3.57	0.069381
3.58	0.0696744
3.59	0.0699323
3.6	0.0701302
3.61	0.070253
3.62	0.0702973
3.63	0.0702731
3.64	0.0702014
3.65	0.0701097
3.66	0.070027
3.67	0.0699782
3.68	0.0699794
3.69	0.0700363
3.7	0.0701429
3.71	0.0702836
3.72	0.070437
3.73	0.0705805
3.74	0.0706957
3.75	0.0707726
3.76	0.0708122
3.77	0.0708263
3.78	0.0708353
3.79	0.0708639
3.8	0.0709354
3.81	0.0710673
3.82	0.0712676
3.83	0.0715324
3.84	0.0718468
3.85	0.0721866
3.86	0.0725226
3.87	0.0728259
3.88	0.0730736
3.89	0.0732527
3.9	0.0733634
3.91	0.0734181
3.92	0.0734386
3.93	0.0734512
3.94	0.073481
3.95	0.0735462
3.96	0.0736552
3.97	0.0738046
3.98	0.0739801
3.99	0.0741593
4	0.0743173
4.01	0.0744315
4.02	0.0744871
4.03	0.0744811
4.04	0.0744227
4.05	0.0743324
4.06	0.0742369
4.07	0.0741645
4.08	0.0741391
4.09	0.0741756
4.1	0.0742774
4.11	0.0744351
4.12	0.0746286
4.13	0.0748307
4.14	0.0750116
4.15	0.0751454
4.16	0.075215
4.17	0.0752155
4.18	0.0751553
4.19	0.075054
4.2	0.0749378
4.21	0.074834
4.22	0.0747655
4.23	0.0747465
4.24	0.0747794
4.25	0.0748552
4.26	0.0749553
4.27	0.0750555
4.28	0.0751316
4.29	0.0751645
4.3	0.0751452
4.31	0.0750769
4.32	0.0749751
4.33	0.0748643
4.34	0.0747736
4.35	0.0747307
4.36	0.0747573
4.37	0.074865
4.38	0.0750533
4.39	0.07531
4.4	0.0756128
4.41	0.0759341
4.42	0.0762452
4.43	0.0765228
4.44	0.0767529
4.45	0.0769338
4.46	0.0770759
4.47	0.0771989
4.48	0.0773273
4.49	0.0774839
4.5	0.0776853
4.51	0.0779375
4.52	0.0782344
4.53	0.0785581
4.54	0.0788822
4.55	0.0791767
4.56	0.0794139
4.57	0.0795747
4.58	0.0796522
4.59	0.079654
4.6	0.0796005
4.61	0.0795209
4.62	0.0794469
4.63	0.0794069
4.64	0.0794208
4.65	0.0794961
4.66	0.0796273
4.67	0.0797967
4.68	0.0799786
4.69	0.0801441
4.7	0.0802671
4.71	0.0803304
4.72	0.0803293
4.73	0.0802722
4.74	0.0801794
4.75	0.0800779
4.76	0.0799962
4.77	0.0799579
4.78	0.0799768
4.79	0.0800548
4.8	0.0801804
4.81	0.0803315
4.82	0.0804792
4.83	0.0805936
4.84	0.0806497
4.85	0.0806334
4.86	0.0805441
4.87	0.0803953
4.88	0.0802115
4.89	0.0800239
4.9	0.0798637
4.91	0.0797566
4.92	0.0797184
4.93	0.0797523
4.94	0.0798492
4.95	0.0799895
4.96	0.0801474
4.97	0.0802964
4.98	0.0804152
4.99	0.0804919
5	0.0805276
5.01	0.0805354
5.02	0.0805382
5.03	0.0805635
5.04	0.0806377
5.05	0.0807804
5.06	0.0810009
5.07	0.0812956
5.08	0.0816485
5.09	0.0820334
5.1	0.0824189
5.11	0.0827738
5.12	0.0830733
5.13	0.083304
5.14	0.0834668
5.15	0.0835759
5.16	0.0836563
5.17	0.0837374
5.18	0.0838473
5.19	0.0840068
5.2	0.084225
5.21	0.0844978
5.22	0.0848084
5.23	0.0851306
5.24	0.0854339
5.25	0.08569
5.26	0.0858791
5.27	0.085994
5.28	0.0860422
5.29	0.0860443
5.3	0.0860295
5.31	0.0860297
5.32	0.0860728
5.33	0.0861769
5.34	0.0863474
5.35	0.086575
5.36	0.0868378
5.37	0.0871049
5.38	0.0873426
5.39	0.0875207
5.4	0.087619
5.41	0.0876316
5.42	0.087568
5.43	0.0874509
5.44	0.0873116
5.45	0.0871829
5.46	0.0870932
5.47	0.0870605
5.48	0.0870897
5.49	0.0871719
5.5	0.0872862
5.51	0.0874047
5.52	0.087498
5.53	0.0875422
5.54	0.087524
5.55	0.0874443
5.56	0.0873181
5.57	0.087172
5.58	0.0870381
5.59	0.0869485
5.6	0.0869286
5.61	0.0869926
5.62	0.0871412
5.63	0.0873608
5.64	0.0876269
5.65	0.0879075
5.66	0.0881699
5.67	0.0883868
5.68	0.088542
5.69	0.0886333
5.7	0.0886732
5.71	0.0886852
5.72	0.0886991
5.73	0.0887439
5.74	0.0888418
5.75	0.0890037
5.76	0.0892267
5.77	0.0894942
5.78	0.0897794
5.79	0.09005
5.8	0.0902751
5.81	0.0904314
5.82	0.0905088
5.83	0.0905127
5.84	0.0904631
5.85	0.0903903
5.86	0.0903294
5.87	0.0903128
5.88	0.0903645
5.89	0.0904958
5.9	0.0907032
5.91	0.0909695
5.92	0.0912667
5.93	0.0915618
5.94	0.0918232
5.95	0.0920272
5.96	0.0921633
5.97	0.0922361
5.98	0.0922649
5.99	0.0922786
6	0.0923103
6.01	0.09239
6.02	0.0925388
6.03	0.0927646
6.04	0.0930607
6.05	0.0934066
6.06	0.0937723
6.07	0.0941235
6.08	0.094429
6.09	0.094667
6.1	0.0948303
6.11	0.0949277
6.12	0.0949824
6.13	0.0950276
6.14	0.095099
6.15	0.0952287
6.16	0.0954384
6.17	0.095736
6.18	0.0961137
6.19	0.09655
6.2	0.0970134
6.21	0.0974684
6.22	0.097883
6.23	0.098235
6.24	0.0985165
6.25	0.0987361
6.26	0.0989159
6.27	0.099087
6.28	0.099282
6.29	0.0995277
6.3	0.0998395
6.31	0.100218
6.32	0.100646
6.33	0.101096
6.34	0.101529
6.35	0.101907
6.36	0.102198
6.37	0.102385
6.38	0.102467
6.39	0.102462
6.4	0.102401
6.41	0.102323
6.42	0.102269
6.43	0.102269
6.44	0.10234
6.45	0.102486
6.46	0.102689
6.47	0.102925
6.48	0.103157
6.49	0.103352
6.5	0.103485
6.51	0.103543
6.52	0.103532
6.53	0.103475
6.54	0.103403
6.55	0.103355
6.56	0.103366
6.57	0.10346
6.58	0.103648
6.59	0.103923
6.6	0.104262
6.61	0.104627
6.62	0.104978
6.63	0.105273
6.64	0.105482
6.65	0.105589
6.66	0.105597
6.67	0.105527
6.68	0.105413
6.69	0.105294
6.7	0.105204
6.71	0.10517
6.72	0.105202
6.73	0.105293
6.74	0.105422
6.75	0.105556
6.76	0.105657
6.77	0.105693
6.78	0.105642
6.79	0.105499
6.8	0.105278
6.81	0.105006
6.82	0.104722
6.83	0.104467
6.84	0.104275
6.85	0.104169
6.86	0.104156
6.87	0.104228
6.88	0.104358
6.89	0.104512
6.9	0.104652
6.91	0.104744
6.92	0.104765
6.93	0.10471
6.94	0.104589
6.95	0.104427
6.96	0.104259
6.97	0.10412
6.98	0.10404
6.99	0.104036
7	0.104109
7.01	0.104245
7.02	0.104417
7.03	0.104587
7.04	0.10472
7.05	0.104785
7.06	0.104765
7.07	0.104661
7.08	0.10449
7.09	0.104282
7.1	0.104077
7.11	0.103912
7.12	0.103815
7.13	0.103805
7.14	0.103881
7.15	0.104028
7.16	0.104217
7.17	0.104412
7.18	0.104577
7.19	0.104682
7.2	0.104711
7.21	0.104667
7.22	0.104566
7.23	0.104439
7.24	0.104323
7.25	0.104254
7.26	0.104257
7.27	0.104348
7.28	0.104523
7.29	0.104764
7.3	0.105041
7.31	0.105316
7.32	0.105554
7.33	0.105726
7.34	0.105818
7.35	0.105834
7.36	0.105794
7.37	0.10573
7.38	0.105682
7.39	0.105686
7.4	0.10577
7.41	0.105947
7.42	0.106215
7.43	0.106556
7.44	0.10694
7.45	0.10733
7.46	0.107689
7.47	0.10799
7.48	0.10822
7.49	0.108381
7.5	0.108494
7.51	0.108592
7.52	0.108712
7.53	0.108889
7.54	0.10915
7.55	0.109507
7.56	0.109953
7.57	0.110469
7.58	0.111021
7.59	0.11157
7.6	0.112081
7.61	0.112525
7.62	0.112891
7.63	0.113186
7.64	0.113434
7.65	0.11367
7.66	0.113937
7.67	0.114273
7.68	0.114704
7.69	0.115244
7.7	0.115887
7.71	0.11661
7.72	0.117378
7.73	0.118149
7.74	0.118885
7.75	0.119556
7.76	0.120149
7.77	0.120671
7.78	0.121146
7.79	0.121612
7.8	0.122109
7.81	0.122677
7.82	0.123339
7.83	0.124105
7.84	0.124963
7.85	0.125882
7.86	0.126819
7.87	0.127726
7.88	0.128557
7.89	0.12928
7.9	0.129883
7.91	0.130375
7.92	0.130787
7.93	0.131163
7.94	0.131551
7.95	0.131994
7.96	0.132522
7.97	0.133144
7.98	0.133848
7.99	0.134605
8	0.13537
8.01	0.136096
8.02	0.13674
8.03	0.137277
8.04	0.137702
8.05	0.138032
8.06	0.138305
8.07	0.138571
8.08	0.138879
8.09	0.139273
8.1	0.139777
8.11	0.140394
8.12	0.141106
8.13	0.141875
8.14	0.14265
8.15	0.14338
8.16	0.144019
8.17	0.144543
8.18	0.144948
8.19	0.145256
8.2	0.14551
8.21	0.14576
8.22	0.146058
8.23	0.146447
8.24	0.146947
8.25	0.147561
8.26	0.148262
8.27	0.149011
8.28	0.149756
8.29	0.150444
8.3	0.151036
8.31	0.151512
8.32	0.151879
8.33	0.152165
8.34	0.152418
8.35	0.152694
8.36	0.153044
8.37	0.153506
8.38	0.154095
8.39	0.154801
8.4	0.155592
8.41	0.156414
8.42	0.157208
8.43	0.157914
8.44	0.158491
8.45	0.158917
8.46	0.159201
8.47	0.159375
8.48	0.159493
8.49	0.159611
8.5	0.159783
8.51	0.160046
8.52	0.160413
8.53	0.160873
8.54	0.161391
8.55	0.161915
8.56	0.16239
8.57	0.162768
8.58	0.163019
8.59	0.163138
8.6	0.163151
8.61	0.163104
8.62	0.163059
8.63	0.163083
8.64	0.163228
8.65	0.163533
8.66	0.164008
8.67	0.164637
8.68	0.165382
8.69	0.166187
8.7	0.166992
8.71	0.167744
8.72	0.168406
8.73	0.168968
8.74	0.169448
8.75	0.169884
8.76	0.170332
8.77	0.170846
8.78	0.171472
8.79	0.172233
8.8	0.173128
8.81	0.174126
8.82	0.175175
8.83	0.176206
8.84	0.17715
8.85	0.177951
8.86	0.178575
8.87	0.179019
8.88	0.179313
8.89	0.179509
8.9	0.179675
8.91	0.179877
8.92	0.180167
8.93	0.180575
8.94	0.181098
8.95	0.18171
8.96	0.182356
8.97	0.182975
8.98	0.183504
8.99	0.183899
9	0.184139
9.01	0.184235
9.02	0.18423
9.03	0.184184
9.04	0.184168
9.05	0.184243
9.06	0.184455
9.07	0.184821
9.08	0.185329
9.09	0.185936
9.1	0.186581
9.11	0.187192
9.12	0.187702
9.13	0.188065
9.14	0.188262
9.15	0.188308
9.16	0.188246
9.17	0.188139
9.18	0.188058
9.19	0.188062
9.2	0.188194
9.21	0.188464
9.22	0.188854
9.23	0.189319
9.24	0.189794
9.25	0.190213
9.26	0.190514
9.27	0.19066
9.28	0.190646
9.29	0.190496
9.3	0.190265
9.31	0.19002
9.32	0.189832
9.33	0.189759
9.34	0.189836
9.35	0.190067
9.36	0.190427
9.37	0.190864
9.38	0.191312
9.39	0.191701
9.4	0.191974
9.41	0.192099
9.42	0.192074
9.43	0.191931
9.44	0.191726
9.45	0.191527
9.46	0.191402
9.47	0.191404
9.48	0.191562
9.49	0.191872
9.5	0.192302
9.51	0.192798
9.52	0.193289
9.53	0.193707
9.54	0.193999
9.55	0.194139
9.56	0.194132
9.57	0.194015
9.58	0.193848
9.59	0.1937
9.6	0.193639
9.61	0.193711
9.62	0.193938
9.63	0.194313
9.64	0.194794
9.65	0.195322
9.66	0.195826
9.67	0.196236
9.68	0.196504
9.69	0.196609
9.7	0.196563
9.71	0.196409
9.72	0.196213
9.73	0.196048
9.74	0.195981
9.75	0.19606
9.76	0.196306
9.77	0.196707
9.78	0.197226
9.79	0.197803
9.8	0.198369
9.81	0.198863
9.82	0.199241
9.83	0.199491
9.84	0.199629
9.85	0.199706
9.86	0.199788
9.87	0.199947
9.88	0.200249
9.89	0.200736
9.9	0.201423
9.91	0.202291
9.92	0.203296
9.93	0.204369
9.94	0.205435
9.95	0.206426
9.96	0.207291
9.97	0.208014
9.98	0.20861
9.99	0.209127
10	0.20963
10.01	0.210193
10.02	0.210879
10.03	0.211729
10.04	0.212753
10.05	0.213928
10.06	0.215201
10.07	0.2165
10.08	0.217747
10.09	0.218873
10.1	0.219836
10.11	0.220627
10.12	0.221273
10.13	0.221837
10.14	0.222395
10.15	0.223032
10.16	0.223814
10.17	0.224785
10.18	0.225953
10.19	0.22729
10.2	0.228735
10.21	0.23021
10.22	0.231629
10.23	0.232922
10.24	0.234042
10.25	0.234984
10.26	0.235778
10.27	0.236489
10.28	0.2372
10.29	0.237993
10.3	0.238936
10.31	0.240065
10.32	0.24138
10.33	0.242843
10.34	0.244384
10.35	0.245917
10.36	0.247352
10.37	0.24862
10.38	0.249684
10.39	0.250551
10.4	0.251268
10.41	0.251915
10.42	0.25259
10.43	0.253385
10.44	0.254373
10.45	0.255595
10.46	0.257047
10.47	0.258687
10.48	0.260442
10.49	0.262218
10.5	0.263925
10.51	0.265492
10.52	0.266885
10.53	0.268113
10.54	0.269227
10.55	0.27031
10.56	0.271456
10.57	0.272755
10.58	0.274268
10.59	0.276017
10.6	0.277981
10.61	0.280093
10.62	0.282256
10.63	0.284355
10.64	0.286285
10.65	0.287968
10.66	0.289371
10.67	0.290512
10.68	0.291456
10.69	0.2923
10.7	0.293151
10.71	0.294103
10.72	0.295217
10.73	0.296508
10.74	0.297944
10.75	0.299446
10.76	0.300909
10.77	0.302218
10.78	0.303277
10.79	0.304029
10.8	0.304468
10.81	0.304639
10.82	0.304635
10.83	0.304569
10.84	0.304557
10.85	0.304688
10.86	0.305012
10.87	0.305529
10.88	0.306187
10.89	0.306895
10.9	0.307542
10.91	0.308018
10.92	0.30824
10.93	0.308171
10.94	0.307828
10.95	0.307279
10.96	0.30663
10.97	0.306003
10.98	0.305513
10.99	0.305241
11	0.305229
11.01	0.305464
11.02	0.305889
11.03	0.306412
11.04	0.306925
11.05	0.307329
11.06	0.307555
11.07	0.30758
11.08	0.307433
11.09	0.307189
11.1	0.306952
11.11	0.306834
11.12	0.306935
11.13	0.307318
11.14	0.307999
11.15	0.308946
11.16	0.310078
11.17	0.311286
11.18	0.312446
11.19	0.313451
11.2	0.314226
11.21	0.314747
11.22	0.315045
11.23	0.315198
11.24	0.315313
11.25	0.315504
11.26	0.315865
11.27	0.316454
11.28	0.317279
11.29	0.318297
11.3	0.319423
11.31	0.320541
11.32	0.321536
11.33	0.322312
11.34	0.322814
11.35	0.323043
11.36	0.323056
11.37	0.322949
11.38	0.322842
11.39	0.322853
11.4	0.323071
11.41	0.32354
11.42	0.324251
11.43	0.325142
11.44	0.326108
11.45	0.327021
11.46	0.327759
11.47	0.328222
11.48	0.328363
11.49	0.328189
11.5	0.327765
11.51	0.327194
11.52	0.326597
11.53	0.326086
11.54	0.325743
11.55	0.3256
11.56	0.325639
11.57	0.325792
11.58	0.325959
11.59	0.326028
11.6	0.325901
11.61	0.325517
11.62	0.324869
11.63	0.324003
11.64	0.323015
11.65	0.322032
11.66	0.321182
11.67	0.32058
11.68	0.3203
11.69	0.320365
11.7	0.32075
11.71	0.32138
11.72	0.322148
11.73	0.322938
11.74	0.323646
11.75	0.324202
11.76	0.324584
11.77	0.324824
11.78	0.324997
11.79	0.325202
11.8	0.325545
11.81	0.326106
11.82	0.326929
11.83	0.328005
11.84	0.329271
11.85	0.330622
11.86	0.331925
11.87	0.333044
11.88	0.333869
11.89	0.334334
11.9	0.334434
11.91	0.334222
11.92	0.333802
11.93	0.333301
11.94	0.332847
11.95	0.332542
11.96	0.332443
11.97	0.332555
11.98	0.332828
11.99	0.333174
12	0.333483
12.01	0.333648
12.02	0.333593
12.03	0.333288
12.04	0.33276
12.05	0.332088
12.06	0.331386
12.07	0.330785
12.08	0.330401
12.09	0.330319
12.1	0.330576
12.11	0.331153
12.12	0.331981
12.13	0.332952
12.14	0.333937
12.15	0.334815
12.16	0.335493
12.17	0.335929
12.18	0.336136
12.19	0.336181
12.2	0.336169
12.21	0.336217
12.22	0.336436
12.23	0.3369
12.24	0.337637
12.25	0.33862
12.26	0.339773
12.27	0.340987
12.28	0.342138
12.29	0.343117
12.3	0.343851
12.31	0.34432
12.32	0.344564
12.33	0.344675
12.34	0.344778
12.35	0.345005
12.36	0.34547
12.37	0.346249
12.38	0.347365
12.39	0.348785
12.4	0.350425
12.41	0.352168
12.42	0.353886
12.43	0.355465
12.44	0.356833
12.45	0.35797
12.46	0.358919
12.47	0.359772
12.48	0.360652
12.49	0.361684
12.5	0.362972
12.51	0.364575
12.52	0.366495
12.53	0.368675
12.54	0.371005
12.55	0.373344
12.56	0.375548
12.57	0.377494
12.58	0.379109
12.59	0.380387
12.6	0.381384
12.61	0.382211
12.62	0.383008
12.63	0.383913
12.64	0.38503
12.65	0.386415
12.66	0.388055
12.67	0.389875
12.68	0.39175
12.69	0.393527
12.7	0.395057
12.71	0.396227
12.72	0.396983
12.73	0.397342
12.74	0.397388
12.75	0.397256
12.76	0.397099
12.77	0.397057
12.78	0.39723
12.79	0.397658
12.8	0.398309
12.81	0.399093
12.82	0.399874
12.83	0.400499
12.84	0.400834
12.85	0.400789
12.86	0.400341
12.87	0.39954
12.88	0.398495
12.89	0.397354
12.9	0.396272
12.91	0.395378
12.92	0.394753
12.93	0.39441
12.94	0.394298
12.95	0.394309
12.96	0.394302
12.97	0.394129
12.98	0.393671
12.99	0.392861
13	0.391697
13.01	0.390247
13.02	0.388629
13.03	0.386986
13.04	0.385455
13.05	0.384141
13.06	0.383092
13.07	0.382296
13.08	0.381677
13.09	0.381119
13.1	0.380479
13.11	0.379629
13.12	0.378476
13.13	0.376983
13.14	0.375182
13.15	0.373165
13.16	0.37106
13.17	0.369012
13.18	0.367146
13.19	0.365549
13.2	0.364253
13.21	0.363228
13.22	0.362393
13.23	0.36163
13.24	0.360809
13.25	0.359819
13.26	0.358586
13.27	0.357095
13.28	0.355392
13.29	0.353571
13.3	0.351758
13.31	0.350081
13.32	0.348649
13.33	0.347526
13.34	0.346725
13.35	0.346202
13.36	0.345867
13.37	0.345599
13.38	0.345274
13.39	0.344785
13.4	0.344071
13.41	0.343124
13.42	0.341993
13.43	0.340775
13.44	0.33959
13.45	0.338562
13.46	0.337786
13.47	0.33732
13.48	0.337166
13.49	0.337273
13.5	0.337548
13.51	0.337869
13.52	0.338115
13.53	0.338183
13.54	0.338016
13.55	0.337612
13.56	0.337024
13.57	0.336347
13.58	0.3357
13.59	0.335198
13.6	0.334932
13.61	0.334946
13.62	0.335232
13.63	0.33573
13.64	0.33634
13.65	0.336937
13.66	0.337401
13.67	0.337635
13.68	0.337594
13.69	0.337288
13.7	0.336781
13.71	0.33618
13.72	0.335611
13.73	0.33519
13.74	0.335005
13.75	0.335097
13.76	0.335451
13.77	0.336001
13.78	0.336641
13.79	0.337248
13.8	0.337703
13.81	0.337917
13.82	0.337851
13.83	0.337525
13.84	0.337008
13.85	0.33641
13.86	0.335852
13.87	0.335442
13.88	0.335254
13.89	0.335312
13.9	0.335584
13.91	0.335989
13.92	0.336408
13.93	0.336711
13.94	0.336781
13.95	0.336537
13.96	0.335953
13.97	0.335063
13.98	0.333952
13.99	0.332741
14	0.331557
14.01	0.330511
14.02	0.329677
14.03	0.32908
14.04	0.328688
14.05	0.328426
14.06	0.32819
14.07	0.327867
14.08	0.327363
14.09	0.326623
14.1	0.325645
14.11	0.324478
14.12	0.32322
14.13	0.321989
14.14	0.320906
14.15	0.320069
14.16	0.319538
14.17	0.319322
14.18	0.31938
14.19	0.319627
14.2	0.319952
14.21	0.320238
14.22	0.320385
14.23	0.320331
14.24	0.320068
14.25	0.319635
14.26	0.319118
14.27	0.318624
14.28	0.31826
14.29	0.318115
14.3	0.318233
14.31	0.318615
14.32	0.319209
14.33	0.319922
14.34	0.32064
14.35	0.321245
14.36	0.321643
14.37	0.321783
14.38	0.321664
14.39	0.321342
14.4	0.320912
14.41	0.32049
14.42	0.32019
14.43	0.320099
14.44	0.320262
14.45	0.320673
14.46	0.321276
14.47	0.321974
14.48	0.32265
14.49	0.323187
14.5	0.323494
14.51	0.323525
14.52	0.323288
14.53	0.322844
14.54	0.322292
14.55	0.321749
14.56	0.321326
14.57	0.321106
14.58	0.321127
14.59	0.321375
14.6	0.321788
14.61	0.32227
14.62	0.322704
14.63	0.322982
14.64	0.323026
14.65	0.322806
14.66	0.322346
14.67	0.321719
14.68	0.321037
14.69	0.320422
14.7	0.319986
14.71	0.319811
14.72	0.319932
14.73	0.320333
14.74	0.320952
14.75	0.321689
14.76	0.32243
14.77	0.323068
14.78	0.323524
14.79	0.323766
14.8	0.323816
14.81	0.323741
14.82	0.323642
14.83	0.323633
14.84	0.323811
14.85	0.324242
14.86	0.324946
14.87	0.32589
14.88	0.326995
14.89	0.328146
14.9	0.329219
14.91	0.330102
14.92	0.330714
14.93	0.33103
14.94	0.33108
14.95	0.330943
14.96	0.330734
14.97	0.330573
14.98	0.330566
14.99	0.330785
15	0.331249
15.01	0.331927
15.02	0.332742
15.03	0.333584
15.04	0.334337
15.05	0.334902
15.06	0.335216
15.07	0.335271
15.08	0.335114
15.09	0.334838
15.1	0.334563
15.11	0.334413
15.12	0.334489
15.13	0.334853
15.14	0.335515
15.15	0.336433
15.16	0.337519
15.17	0.338654
15.18	0.339715
15.19	0.340598
15.2	0.341236
15.21	0.341622
15.22	0.3418
15.23	0.341866
15.24	0.341937
15.25	0.342138
15.26	0.342566
15.27	0.343279
15.28	0.344283
15.29	0.345529
15.3	0.346923
15.31	0.348345
15.32	0.349669
15.33	0.350794
15.34	0.351661
15.35	0.352267
15.36	0.352668
15.37	0.352965
15.38	0.353284
15.39	0.353747
15.4	0.35445
15.41	0.355443
15.42	0.356721
15.43	0.358222
15.44	0.359839
15.45	0.361441
15.46	0.362895
15.47	0.364098
15.48	0.364992
15.49	0.365582
15.5	0.365936
15.51	0.366162
15.52	0.366394
15.53	0.366759
15.54	0.367354
15.55	0.368226
15.56	0.369364
15.57	0.3707
15.58	0.372127
15.59	0.373514
15.6	0.374738
15.61	0.375709
15.62	0.376392
15.63	0.376813
15.64	0.377059
15.65	0.377257
15.66	0.377547
15.67	0.378061
15.68	0.378891
15.69	0.380073
15.7	0.381586
15.71	0.383348
15.72	0.385235
15.73	0.387104
15.74	0.388822
15.75	0.390288
15.76	0.391462
15.77	0.392367
15.78	0.393088
15.79	0.39375
15.8	0.394492
15.81	0.395437
15.82	0.39667
15.83	0.398217
15.84	0.400039
15.85	0.402041
15.86	0.404089
15.87	0.406032
15.88	0.407739
15.89	0.409123
15.9	0.410162
15.91	0.410904
15.92	0.411458
15.93	0.411973
15.94	0.412605
15.95	0.413489
15.96	0.41471
15.97	0.416293
15.98	0.418192
15.99	0.420303
16	0.422482
16.01	0.424576
16.02	0.426449
16.03	0.428018
16.04	0.429263
16.05	0.430239
16.06	0.431058
16.07	0.431869
16.08	0.432819
16.09	0.43403
16.1	0.435566
16.11	0.437424
16.12	0.439531
16.13	0.441756
16.14	0.443935
16.15	0.445903
16.16	0.447526
16.17	0.448733
16.18	0.44953
16.19	0.450001
16.2	0.450287
16.21	0.45056
16.22	0.450985
16.23	0.451692
16.24	0.452744
16.25	0.454135
16.26	0.455787
16.27	0.457564
16.28	0.459304
16.29	0.460851
16.3	0.462089
16.31	0.462967
16.32	0.463515
16.33	0.463831
16.34	0.464068
16.35	0.464395
16.36	0.464966
16.37	0.465885
16.38	0.467189
16.39	0.468836
16.4	0.470712
16.41	0.472653
16.42	0.474474
16.43	0.476006
16.44	0.477131
16.45	0.477805
16.46	0.47807
16.47	0.478045
16.48	0.477894
16.49	0.477797
16.5	0.477912
16.51	0.478341
16.52	0.479114
16.53	0.480183
16.54	0.481433
16.55	0.482703
16.56	0.483824
16.57	0.484654
16.58	0.485109
16.59	0.485186
16.6	0.484962
16.61	0.484581
16.62	0.484226
16.63	0.484076
16.64	0.484278
16.65	0.484916
16.66	0.485995
16.67	0.487441
16.68	0.489115
16.69	0.490838
16.7	0.492427
16.71	0.493732
16.72	0.494665
16.73	0.495222
16.74	0.495482
16.75	0.495587
16.76	0.495712
16.77	0.496028
16.78	0.496663
16.79	0.497682
16.8	0.499064
16.81	0.500714
16.82	0.502474
16.83	0.504156
16.84	0.505578
16.85	0.506604
16.86	0.507172
16.87	0.50731
16.88	0.507125
16.89	0.506786
16.9	0.506484
16.91	0.506393
16.92	0.506633
16.93	0.507253
16.94	0.508211
16.95	0.509393
16.96	0.510623
16.97	0.511707
16.98	0.512467
16.99	0.512778
17	0.512598
17.01	0.511975
17.02	0.511037
17.03	0.509962
17.04	0.508942
17.05	0.50814
17.06	0.507664
17.07	0.50754
17.08	0.507714
17.09	0.50806
17.1	0.508405
17.11	0.50857
17.12	0.508406
17.13	0.507826
17.14	0.506829
17.15	0.505501
17.16	0.503994
17.17	0.502499
17.18	0.501208
17.19	0.500272
17.2	0.49978
17.21	0.49974
17.22	0.500079
17.23	0.500658
17.24	0.501298
17.25	0.501818
17.26	0.502068
17.27	0.501964
17.28	0.501505
17.29	0.500768
17.3	0.499896
17.31	0.499061
17.32	0.498429
17.33	0.498124
17.34	0.498204
17.35	0.498646
17.36	0.499352
17.37	0.500166
17.38	0.500901
17.39	0.501381
17.4	0.501475
17.41	0.501126
17.42	0.500362
17.43	0.499297
17.44	0.498098
17.45	0.496957
17.46	0.496052
17.47	0.495512
17.48	0.495396
17.49	0.495682
17.5	0.496273
17.51	0.49702
17.52	0.497745
17.53	0.498286
17.54	0.498527
17.55	0.498424
17.56	0.498015
17.57	0.497414
17.58	0.496782
17.59	0.496296
17.6	0.496112
17.61	0.496332
17.62	0.496986
17.63	0.498022
17.64	0.499317
17.65	0.500696
17.66	0.501968
17.67	0.502957
17.68	0.503547
17.69	0.503696
17.7	0.503453
17.71	0.502943
17.72	0.50234
17.73	0.501832
17.74	0.501582
17.75	0.501699
17.76	0.502217
17.77	0.50309
17.78	0.504204
17.79	0.505396
17.8	0.506496
17.81	0.507353
17.82	0.507878
17.83	0.50806
17.84	0.507973
17.85	0.507756
17.86	0.507591
17.87	0.507663
17.88	0.508123
17.89	0.509059
17.9	0.510484
17.91	0.512326
17.92	0.514444
17.93	0.516651
17.94	0.51875
17.95	0.520572
17.96	0.52201
17.97	0.52304
17.98	0.523725
17.99	0.524201
18	0.524645
18.01	0.525234
18.02	0.526113
18.03	0.527358
18.04	0.528966
18.05	0.530851
18.06	0.532859
18.07	0.534801
18.08	0.536488
18.09	0.537773
18.1	0.538583
18.11	0.538937
18.12	0.538944
18.13	0.538778
18.14	0.538649
18.15	0.538752
18.16	0.53924
18.17	0.540189
18.18	0.541587
18.19	0.543337
18.2	0.545277
18.21	0.547209
18.22	0.548939
18.23	0.55032
18.24	0.551278
18.25	0.551834
18.26	0.552095
18.27	0.552228
18.28	0.552429
18.29	0.552874
18.3	0.553687
18.31	0.554912
18.32	0.556503
18.33	0.558329
18.34	0.560201
18.35	0.561904
18.36	0.56324
18.37	0.564072
18.38	0.564351
18.39	0.564126
18.4	0.563535
18.41	0.562776
18.42	0.562062
18.43	0.561583
18.44	0.561465
18.45	0.561752
18.46	0.562396
18.47	0.56327
18.48	0.564194
18.49	0.564976
18.5	0.565448
18.51	0.565509
18.52	0.565146
18.53	0.564444
18.54	0.56356
18.55	0.5627
18.56	0.562073
18.57	0.561853
18.58	0.562147
18.59	0.562974
18.6	0.564266
18.61	0.56588
18.62	0.567623
18.63	0.569294
18.64	0.570724
18.65	0.571809
18.66	0.572538
18.67	0.572991
18.68	0.573326
18.69	0.57374
18.7	0.574435
18.71	0.575571
18.72	0.577239
18.73	0.579441
18.74	0.582087
18.75	0.585012
18.76	0.588004
18.77	0.590845
18.78	0.593352
18.79	0.59542
18.8	0.597036
18.81	0.59829
18.82	0.599345
18.83	0.600411
18.84	0.601692
18.85	0.603348
18.86	0.60546
18.87	0.608014
18.88	0.610901
18.89	0.613934
18.9	0.616889
18.91	0.619542
18.92	0.621719
18.93	0.623334
18.94	0.624409
18.95	0.625066
18.96	0.625508
18.97	0.625968
18.98	0.626671
18.99	0.627784
19	0.629385
19.01	0.631455
19.02	0.633873
19.03	0.63645
19.04	0.63896
19.05	0.64119
19.06	0.642985
19.07	0.644284
19.08	0.645135
19.09	0.645684
19.1	0.646144
19.11	0.646752
19.12	0.647721
19.13	0.649195
19.14	0.651225
19.15	0.653754
19.16	0.656631
19.17	0.659637
19.18	0.662526
19.19	0.665075
19.2	0.667132
19.21	0.668649
19.22	0.669691
19.23	0.670424
19.24	0.671078
19.25	0.671899
19.26	0.673099
19.27	0.674816
19.28	0.677084
19.29	0.67983
19.3	0.682885
19.31	0.686018
19.32	0.688982
19.33	0.691566
19.34	0.69364
19.35	0.695185
19.36	0.696298
19.37	0.697175
19.38	0.698064
19.39	0.699218
19.4	0.700843
19.41	0.703058
19.42	0.705867
19.43	0.709163
19.44	0.712743
19.45	0.716344
19.46	0.719694
19.47	0.72257
19.48	0.72484
19.49	0.726495
19.5	0.727646
19.51	0.728503
19.52	0.729328
19.53	0.730376
19.54	0.731847
19.55	0.733842
19.56	0.736345
19.57	0.739226
19.58	0.742263
19.59	0.745187
19.6	0.74774
19.61	0.749726
19.62	0.75106
19.63	0.751785
19.64	0.752065
19.65	0.752156
19.66	0.752348
19.67	0.752908
19.68	0.754034
19.69	0.755813
19.7	0.75821
19.71	0.761074
19.72	0.764169
19.73	0.767219
19.74	0.769968
19.75	0.772232
19.76	0.773943
19.77	0.775162
19.78	0.776067
19.79	0.776914
19.8	0.777986
19.81	0.779529
19.82	0.781706
19.83	0.784565
19.84	0.788023
19.85	0.791885
19.86	0.795878
19.87	0.799701
19.88	0.803086
19.89	0.805858
19.9	0.807969
19.91	0.809508
19.92	0.810687
19.93	0.811786
19.94	0.813102
19.95	0.81488
19.96	0.817269
19.97	0.82029
[truncated: 3,002 more rows]

## Sheet: Figure2f
14-HfNbTaTiWC5
energy (eV)	EELS (a.u.)
0	0
0.01	798.284
0.02	0.00015982321
0.03	0.00024015223
0.04	0.00032098645
0.05	0.00040250146
0.06	0.00048487909
0.07	0.00056830905
0.08	0.00065299059
0.09	0.0007391342
0.1	0.00082696331
0.11	0.00091671597
0.12	0.0010086463
0.13	0.0011030261
0.14	0.0012001452
0.15	0.0013003125
0.16	0.0014038549
0.17	0.0015111151
0.18	0.001622448
0.19	0.0017382132
0.2	0.0018587644
0.21	0.0019844328
0.22	0.0021155045
0.23	0.0022521886
0.24	0.0023945761
0.25	0.0025425881
0.26	0.0026959137
0.27	0.0028539427
0.28	0.0030156992
0.29	0.0031797898
0.3	0.0033443862
0.31	0.0035072631
0.32	0.0036659141
0.33	0.0038177554
0.34	0.0039604074
0.35	0.0040920165
0.36	0.0042115537
0.37	0.0043190194
0.38	0.0044154986
0.39	0.0045030515
0.4	0.004584467
0.41	0.0046629424
0.42	0.004741759
0.43	0.0048240096
0.44	0.0049124064
0.45	0.0050091737
0.46	0.0051160117
0.47	0.0052341114
0.48	0.0053642059
0.49	0.0055066422
0.5	0.0056614674
0.51	0.005828519
0.52	0.0060075103
0.53	0.0061980916
0.54	0.0063998723
0.55	0.0066123874
0.56	0.0068350079
0.57	0.007066813
0.58	0.0073064581
0.59	0.0075520885
0.6	0.0078013429
0.61	0.0080514821
0.62	0.0082996408
0.63	0.0085431662
0.64	0.0087799627
0.65	0.0090087423
0.66	0.0092290954
0.67	0.0094413415
0.68	0.0096461963
0.69	0.0098443538
0.7	0.010036117
0.71	0.010221198
0.72	0.01039877
0.73	0.010567761
0.74	0.010727326
0.75	0.010877355
0.76	0.01101887
0.77	0.011154173
0.78	0.011286711
0.79	0.011420676
0.8	0.011560447
0.81	0.011710011
0.82	0.011872467
0.83	0.012049694
0.84	0.012242227
0.85	0.012449359
0.86	0.012669435
0.87	0.012900321
0.88	0.013139968
0.89	0.013386963
0.9	0.01364095
0.91	0.013902811
0.92	0.014174549
0.93	0.014458895
0.94	0.014758717
0.95	0.01507637
0.96	0.015413108
0.97	0.015768668
0.98	0.016141112
0.99	0.016526964
1	0.01692167
1.01	0.017320332
1.02	0.01771862
1.03	0.018113689
1.04	0.018504892
1.05	0.018894093
1.06	0.019285475
1.07	0.019684875
1.08	0.020098777
1.09	0.020533196
1.1	0.020992638
1.11	0.021479333
1.12	0.02199284
1.13	0.022530098
1.14	0.023085934
1.15	0.023654019
1.16	0.024228133
1.17	0.024803551
1.18	0.025378258
1.19	0.025953679
1.2	0.026534715
1.21	0.027129033
1.22	0.027745735
1.23	0.028393686
1.24	0.029079809
1.25	0.029807619
1.26	0.030576217
1.27	0.031379875
1.28	0.032208327
1.29	0.033047822
1.3	0.033882907
1.31	0.034698766
1.32	0.035483756
1.33	0.036231592
1.34	0.036942659
1.35	0.03762403
1.36	0.038288134
1.37	0.038950341
1.38	0.03962601
1.39	0.040327594
1.4	0.041062351
1.41	0.041831013
1.42	0.042627648
1.43	0.043440756
1.44	0.044255522
1.45	0.045056927
1.46	0.045833187
1.47	0.046578829
1.48	0.047296662
1.49	0.04799815
1.5	0.048702037
1.51	0.049431581
1.52	0.05021098
1.53	0.05106172
1.54	0.051999399
1.55	0.053031417
1.56	0.054155752
1.57	0.055360922
1.58	0.056627243
1.59	0.057929367
1.6	0.059239997
1.61	0.060534299
1.62	0.061794301
1.63	0.063012265
1.64	0.064192145
1.65	0.065348588
1.66	0.066503595
1.67	0.06768151
1.68	0.06890338
1.69	0.07018179
1.7	0.071517051
1.71	0.072895399
1.72	0.074289597
1.73	0.075662046
1.74	0.076970211
1.75	0.078173646
1.76	0.07924141
1.77	0.080158259
1.78	0.080928088
1.79	0.081573622
1.8	0.082132366
1.81	0.082649743
1.82	0.083170978
1.83	0.083733332
1.84	0.084359991
1.85	0.085056426
1.86	0.085809631
1.87	0.086590347
1.88	0.087358085
1.89	0.088068376
1.9	0.088681191
1.91	0.089168971
1.92	0.089522494
1.93	0.089753158
1.94	0.089891058
1.95	0.089979345
1.96	0.090066226
1.97	0.090196349
1.98	0.090403152
1.99	0.090703328
2	0.091094024
2.01	0.091553067
2.02	0.092042214
2.03	0.092513183
2.04	0.092915772
2.05	0.093206874
2.06	0.093358653
2.07	0.093364097
2.08	0.093238557
2.09	0.093016903
2.1	0.092746999
2.11	0.092481095
2.12	0.092266927
2.13	0.092140096
2.14	0.092118738
2.15	0.092200995
2.16	0.092365462
2.17	0.09257455
2.18	0.092780497
2.19	0.092933349
2.2	0.092989751
2.21	0.092920897
2.22	0.092717902
2.23	0.092393277
2.24	0.091978131
2.25	0.091515821
2.26	0.09105358
2.27	0.090633908
2.28	0.090287268
2.29	0.09002711
2.3	0.089847755
2.31	0.089725299
2.32	0.089621449
2.33	0.089489897
2.34	0.089284408
2.35	0.088967331
2.36	0.088516836
2.37	0.087931285
2.38	0.087229678
2.39	0.086448158
2.4	0.085633516
2.41	0.084835262
2.42	0.084097885
2.43	0.083454558
2.44	0.082922983
2.45	0.082503655
2.46	0.08218056
2.47	0.081924169
2.48	0.081696468
2.49	0.081457489
2.5	0.081172402
2.51	0.080817925
2.52	0.080386668
2.53	0.079888416
2.54	0.07934806
2.55	0.078800731
2.56	0.078285316
2.57	0.077837712
2.58	0.077484959
2.59	0.077240992
2.6	0.077104362
2.61	0.077058059
2.62	0.077071457
2.63	0.077104295
2.64	0.077112394
2.65	0.077054456
2.66	0.076898826
2.67	0.076628865
2.68	0.076245661
2.69	0.075767406
2.7	0.075225576
2.71	0.07465889
2.72	0.074106407
2.73	0.07360109
2.74	0.073164841
2.75	0.072805537
2.76	0.072516279
2.77	0.072276863
2.78	0.072057286
2.79	0.071822951
2.8	0.071540858
2.81	0.07118577
2.82	0.070745101
2.83	0.070221446
2.84	0.069632157
2.85	0.069006146
2.86	0.068378752
2.87	0.06778585
2.88	0.067258342
2.89	0.066817796
2.9	0.066473673
2.91	0.06622227
2.92	0.066047364
2.93	0.065922523
2.94	0.065814924
2.95	0.065690355
2.96	0.065518716
2.97	0.065279088
2.98	0.064963273
2.99	0.064576978
3	0.064138333
3.01	0.063674134
3.02	0.063214726
3.03	0.062788606
3.04	0.062417714
3.05	0.062114043
3.06	0.061877887
3.07	0.061697838
3.08	0.061552496
3.09	0.061413765
3.1	0.0612514
3.11	0.061038173
3.12	0.060754771
3.13	0.060393401
3.14	0.05995926
3.15	0.059469561
3.16	0.058950378
3.17	0.058432132
3.18	0.057944718
3.19	0.05751313
3.2	0.057154179
3.21	0.056874551
3.22	0.056670281
3.23	0.056527592
3.24	0.056425052
3.25	0.056336878
3.26	0.056237082
3.27	0.056103875
3.28	0.055923538
3.29	0.055692923
3.3	0.055420025
3.31	0.055122474
3.32	0.054824374
3.33	0.054552238
3.34	0.05433084
3.35	0.054179658
3.36	0.054110282
3.37	0.054124977
3.38	0.054216393
3.39	0.054368461
3.4	0.054558432
3.41	0.054759988
3.42	0.05494716
3.43	0.055098505
3.44	0.055200795
3.45	0.055251397
3.46	0.055258745
3.47	0.055240764
3.48	0.055221637
3.49	0.055227629
3.5	0.055282821
3.51	0.0554054
3.52	0.055604964
3.53	0.055881005
3.54	0.05622268
3.55	0.056609888
3.56	0.057015679
3.57	0.057409861
3.58	0.057763475
3.59	0.058053462
3.6	0.058266617
3.61	0.058401906
3.62	0.058470531
3.63	0.058493688
3.64	0.058498538
3.65	0.058513306
3.66	0.058562458
3.67	0.058662743
3.68	0.058820561
3.69	0.059030921
3.7	0.059278035
3.71	0.059537562
3.72	0.059780324
3.73	0.059977091
3.74	0.060103744
3.75	0.060145812
3.76	0.060101405
3.77	0.059981814
3.78	0.059809658
3.79	0.059615056
3.8	0.059430749
3.81	0.059287161
3.82	0.059208203
3.83	0.059208294
3.84	0.059290783
3.85	0.059447818
3.86	0.059661635
3.87	0.059907213
3.88	0.060156109
3.89	0.060381095
3.9	0.060560876
3.91	0.060683995
3.92	0.060751034
3.93	0.060774562
3.94	0.060776823
3.95	0.06078575
3.96	0.060830164
3.97	0.060935097
3.98	0.061117909
3.99	0.061385625
4	0.061733671
4.01	0.062146087
4.02	0.062597253
4.03	0.063055103
4.04	0.06348562
4.05	0.063858068
4.06	0.064150125
4.07	0.064351816
4.08	0.064467313
4.09	0.0645141
4.1	0.064519686
4.11	0.064516659
4.12	0.064537138
4.13	0.064607656
4.14	0.064745208
4.15	0.064954861
4.16	0.065229109
4.17	0.065548996
4.18	0.065886966
4.19	0.066211198
4.2	0.066490965
4.21	0.06670215
4.22	0.066831866
4.23	0.06688111
4.24	0.066864804
4.25	0.066809208
4.26	0.06674737
4.27	0.066713624
4.28	0.066738231
4.29	0.066842947
4.3	0.067038004
4.31	0.067320704
4.32	0.067675672
4.33	0.068076801
4.34	0.068490803
4.35	0.068882126
4.36	0.069218632
4.37	0.069477109
4.38	0.069647474
4.39	0.069734639
4.4	0.069757577
4.41	0.069745773
4.42	0.069733941
4.43	0.069756129
4.44	0.069840298
4.45	0.070004138
4.46	0.070252547
4.47	0.070576932
4.48	0.070956394
4.49	0.071360736
4.5	0.071755088
4.51	0.07210565
4.52	0.072385667
4.53	0.07258049
4.54	0.072690563
4.55	0.072731593
4.56	0.072731865
4.57	0.072727359
4.58	0.072755782
4.59	0.072850678
4.6	0.073036508
4.61	0.073325219
4.62	0.073714545
4.63	0.074188106
4.64	0.074717342
4.65	0.075265234
4.66	0.075791589
4.67	0.076259284
4.68	0.076640487
4.69	0.076921565
4.7	0.077105519
4.71	0.077211265
4.72	0.077269931
4.73	0.077319007
4.74	0.077395652
4.75	0.077530414
4.76	0.077742284
4.77	0.078035664
4.78	0.078399498
4.79	0.078808637
4.8	0.079227399
4.81	0.079615041
4.82	0.079932501
4.83	0.080149351
4.84	0.080249577
4.85	0.080234855
4.86	0.080124523
4.87	0.079952259
4.88	0.079760312
4.89	0.079592613
4.9	0.079488105
4.91	0.079475294
4.92	0.079568595
4.93	0.079766695
4.94	0.080052965
4.95	0.080397911
4.96	0.080763518
4.97	0.081109164
4.98	0.081398339
4.99	0.081605072
5	0.081718707
5.01	0.081745887
5.02	0.081709237
5.03	0.081643063
5.04	0.081587084
5.05	0.081579553
5.06	0.081650981
5.07	0.081819347
5.08	0.082087249
5.09	0.082441211
5.1	0.082853199
5.11	0.083284321
5.12	0.083690457
5.13	0.084029215
5.14	0.084267144
5.15	0.084385792
5.16	0.084385226
5.17	0.084284128
5.18	0.084116442
5.19	0.083925411
5.2	0.083756372
5.21	0.08364973
5.22	0.083635186
5.23	0.08372785
5.24	0.083926494
5.25	0.084214003
5.26	0.084559993
5.27	0.084925434
5.28	0.085268892
5.29	0.085553581
5.3	0.08575402
5.31	0.0858609
5.32	0.085882994
5.33	0.085845627
5.34	0.08578609
5.35	0.085747083
5.36	0.085769583
5.37	0.085886373
5.38	0.086117076
5.39	0.086465145
5.4	0.086916969
5.41	0.087443198
5.42	0.088002269
5.43	0.088545985
5.44	0.089026639
5.45	0.089404675
5.46	0.089655463
5.47	0.089773642
5.48	0.089773944
5.49	0.089688239
5.5	0.089559512
5.51	0.089434167
5.52	0.089354239
5.53	0.0893508
5.54	0.0894394
5.55	0.089617949
5.56	0.089867164
5.57	0.090153547
5.58	0.090434672
5.59	0.090666249
5.6	0.090809953
5.61	0.090840617
5.62	0.090751232
5.63	0.090554574
5.64	0.090281072
5.65	0.089973486
5.66	0.089679698
5.67	0.089445131
5.68	0.089306093
5.69	0.089284862
5.7	0.089386896
5.71	0.089600273
5.72	0.089897366
5.73	0.090238692
5.74	0.090578693
5.75	0.090872888
5.76	0.091085339
5.77	0.091195028
5.78	0.091199719
5.79	0.09111633
5.8	0.090977725
5.81	0.090826725
5.82	0.090708702
5.83	0.090664227
5.84	0.090722941
5.85	0.090899325
5.86	0.0911907
5.87	0.09157755
5.88	0.092026165
5.89	0.092493482
5.9	0.092933726
5.91	0.09330602
5.92	0.093581663
5.93	0.093749573
5.94	0.093818574
5.95	0.09381595
5.96	0.09378263
5.97	0.093766142
5.98	0.093812861
5.99	0.093960906
6	0.094234618
6.01	0.094641126
6.02	0.095169168
6.03	0.095790251
6.04	0.096462148
6.05	0.097134613
6.06	0.097756811
6.07	0.0982855
6.08	0.09869246
6.09	0.098969547
6.1	0.099130085
6.11	0.099206185
6.12	0.099242621
6.13	0.09928867
6.14	0.099389614
6.15	0.099579333
6.16	0.09987499
6.17	0.10027429
6.18	0.10075556
6.19	0.10128063
6.2	0.10180038
6.21	0.10226251
6.22	0.10262041
6.23	0.10284165
6.24	0.10291427
6.25	0.10284944
6.26	0.10267976
6.27	0.10245363
6.28	0.10222717
6.29	0.10205542
6.3	0.10198429
6.31	0.10204441
6.32	0.10224745
6.33	0.10258488
6.34	0.10302943
6.35	0.10353896
6.36	0.1040627
6.37	0.10454924
6.38	0.10495515
6.39	0.10525273
6.4	0.10543519
6.41	0.10551792
6.42	0.10553559
6.43	0.10553571
6.44	0.10557014
6.45	0.10568634
6.46	0.10591971
6.47	0.10628808
6.48	0.10678866
6.49	0.10739783
6.5	0.1080738
6.51	0.10876189
6.52	0.10940245
6.53	0.1099401
6.54	0.11033315
6.55	0.11056103
6.56	0.11062813
6.57	0.11056301
6.58	0.11041309
6.59	0.1102362
6.6	0.11009084
6.61	0.11002697
6.62	0.11007872
6.63	0.1102598
6.64	0.11056189
6.65	0.11095603
6.66	0.11139708
6.67	0.11183073
6.68	0.11220248
6.69	0.11246728
6.7	0.11259786
6.71	0.11259016
6.72	0.11246429
6.73	0.112261
6.74	0.11203438
6.75	0.11184261
6.76	0.1117386
6.77	0.11176197
6.78	0.11193341
6.79	0.1122517
6.8	0.11269367
6.81	0.11321704
6.82	0.11376607
6.83	0.11427967
6.84	0.11470096
6.85	0.11498689
6.86	0.11511585
6.87	0.1150915
6.88	0.11494195
6.89	0.11471431
6.9	0.11446602
6.91	0.11425487
6.92	0.11412969
6.93	0.11412287
6.94	0.11424581
6.95	0.11448739
6.96	0.11481562
6.97	0.11518245
6.98	0.11553122
6.99	0.11580604
7	0.11596165
7.01	0.1159719
7.02	0.11583483
7.03	0.11557334
7.04	0.11523104
7.05	0.11486458
7.06	0.1145341
7.07	0.11429372
7.08	0.11418369
7.09	0.11422487
7.1	0.11441613
7.11	0.11473454
7.12	0.11513855
7.13	0.11557388
7.14	0.11598173
7.15	0.11630832
7.16	0.11651417
7.17	0.11658129
7.18	0.11651658
7.19	0.11635048
7.2	0.11613136
7.21	0.11591692
7.22	0.11576448
7.23	0.11572198
7.24	0.11582098
7.25	0.11607221
7.26	0.1164641
7.27	0.11696424
7.28	0.11752381
7.29	0.11808461
7.3	0.11858823
7.31	0.11898587
7.32	0.1192471
7.33	0.11936567
7.34	0.11936085
7.35	0.11927399
7.36	0.11916118
7.37	0.11908366
7.38	0.11909798
7.39	0.11924743
7.4	0.11955589
7.41	0.12002443
7.42	0.1206309
7.43	0.12133253
7.44	0.1220715
7.45	0.12278321
7.46	0.12340625
7.47	0.12389266
7.48	0.12421644
7.49	0.12437824
7.5	0.12440523
7.51	0.1243458
7.52	0.12426075
7.53	0.12421264
7.54	0.12425548
7.55	0.12442642
7.56	0.12474017
7.57	0.12518684
7.58	0.12573307
7.59	0.12632668
7.6	0.12690429
7.61	0.12740147
7.62	0.12776367
7.63	0.12795611
7.64	0.12797053
7.65	0.12782686
7.66	0.12756975
7.67	0.12726055
7.68	0.12696686
7.69	0.12675162
7.7	0.12666376
7.71	0.12673141
7.72	0.12695826
7.73	0.12732326
7.74	0.12778358
7.75	0.12828078
7.76	0.12874968
7.77	0.12912896
7.78	0.12937175
7.79	0.12945415
7.8	0.12937974
7.81	0.12917884
7.82	0.12890281
7.83	0.12861477
7.84	0.12837881
7.85	0.1282497
7.86	0.12826475
7.87	0.12843852
7.88	0.12876087
7.89	0.12919835
7.9	0.1296989
7.91	0.13019959
7.92	0.13063664
7.93	0.1309563
7.94	0.13112462
7.95	0.13113399
7.96	0.13100485
7.97	0.13078219
7.98	0.13052769
7.99	0.13030943
8	0.13019119
8.01	0.13022324
8.02	0.13043557
8.03	0.13083409
8.04	0.13140002
8.05	0.13209232
8.06	0.13285328
8.07	0.13361683
8.08	0.13431885
8.09	0.13490794
8.1	0.13535458
8.11	0.13565669
8.12	0.13584006
8.13	0.13595361
8.14	0.13606055
8.15	0.13622738
8.16	0.13651309
8.17	0.13695991
8.18	0.13758696
8.19	0.13838708
8.2	0.13932719
8.21	0.14035211
8.22	0.14139184
8.23	0.14237181
8.24	0.14322468
8.25	0.14390205
8.26	0.14438331
8.27	0.14467976
8.28	0.14483273
8.29	0.14490627
8.3	0.14497605
8.31	0.14511696
8.32	0.14539161
8.33	0.14584136
8.34	0.14648069
8.35	0.14729529
8.36	0.14824403
8.37	0.14926463
8.38	0.15028278
8.39	0.15122392
8.4	0.15202593
8.41	0.15265039
8.42	0.15308998
8.43	0.15337004
8.44	0.15354399
8.45	0.15368354
8.46	0.15386605
8.47	0.15416161
8.48	0.1546218
8.49	0.15527169
8.5	0.15610564
8.51	0.15708729
8.52	0.15815376
8.53	0.15922394
8.54	0.16021035
8.55	0.16103301
8.56	0.16163316
8.57	0.16198389
8.58	0.16209518
8.59	0.16201198
8.6	0.16180589
8.61	0.1615623
8.62	0.16136602
8.63	0.16128791
8.64	0.16137459
8.65	0.1616422
8.66	0.16207472
8.67	0.16262684
8.68	0.16323121
8.69	0.16380946
8.7	0.16428568
8.71	0.16460034
8.72	0.16472185
8.73	0.16465314
8.74	0.16443178
8.75	0.16412351
8.76	0.16381098
8.77	0.16358013
8.78	0.16350697
8.79	0.16364664
8.8	0.16402591
8.81	0.16463958
8.82	0.16545087
8.83	0.16639583
8.84	0.16739178
8.85	0.16834901
8.86	0.1691847
8.87	0.16983671
8.88	0.17027446
8.89	0.1705043
8.9	0.17056802
8.91	0.17053474
8.92	0.17048807
8.93	0.17051158
8.94	0.17067495
8.95	0.17102321
8.96	0.17156995
8.97	0.17229523
8.98	0.17314816
8.99	0.17405419
9	0.17492651
9.01	0.17568034
9.02	0.17624791
9.03	0.17659134
9.04	0.17671039
9.05	0.17664324
9.06	0.17646019
9.07	0.17625171
9.08	0.17611385
9.09	0.17613363
9.1	0.17637685
9.11	0.17687953
9.12	0.17764354
9.13	0.17863646
9.14	0.1797959
9.15	0.18103791
9.16	0.18226924
9.17	0.18340195
9.18	0.18436832
9.19	0.18513294
9.2	0.18569928
9.21	0.18610896
9.22	0.18643372
9.23	0.18676217
9.24	0.18718396
9.25	0.18777464
9.26	0.18858329
9.27	0.18962441
9.28	0.1908747
9.29	0.19227515
9.3	0.19373825
9.31	0.19516024
9.32	0.19643696
9.33	0.19748132
9.34	0.19823889
9.35	0.19869831
9.36	0.19889376
9.37	0.19889899
9.38	0.1988141
9.39	0.1987484
9.4	0.1988028
9.41	0.19905455
9.42	0.19954642
9.43	0.20028109
9.44	0.20122107
9.45	0.20229423
9.46	0.20340459
9.47	0.20444746
9.48	0.20532713
9.49	0.20597403
9.5	0.20635792
9.51	0.20649391
9.52	0.20643977
9.53	0.2062852
9.54	0.20613556
9.55	0.20609377
9.56	0.20624346
9.57	0.20663598
9.58	0.20728245
9.59	0.20815151
9.6	0.20917294
9.61	0.21024697
9.62	0.21125883
9.63	0.21209686
9.64	0.21267145
9.65	0.21293117
9.66	0.21287242
9.67	0.21254014
9.68	0.21201931
9.69	0.21141956
9.7	0.21085622
9.71	0.21043171
9.72	0.21022026
9.73	0.21025761
9.74	0.21053665
9.75	0.21100902
9.76	0.21159268
9.77	0.21218479
9.78	0.21267873
9.79	0.21298272
9.8	0.21303679
9.81	0.2128243
9.82	0.21237546
9.83	0.21176164
9.84	0.21108229
9.85	0.21044732
9.86	0.20995877
9.87	0.20969476
9.88	0.20969782
9.89	0.20996859
9.9	0.21046515
9.91	0.21110819
9.92	0.21179164
9.93	0.21239818
9.94	0.21281772
9.95	0.21296585
9.96	0.2127987
9.97	0.21232059
9.98	0.21158254
9.99	0.21067211
10	0.20969689
10.01	0.20876556
10.02	0.20797002
10.03	0.20737139
10.04	0.20699143
10.05	0.20680995
10.06	0.20676834
10.07	0.20677895
10.08	0.20673933
10.09	0.20654985
10.1	0.20613165
10.11	0.20544165
10.12	0.20448106
10.13	0.20329554
10.14	0.20196702
10.15	0.20059939
10.16	0.19930133
10.17	0.1981698
10.18	0.19727657
10.19	0.1966592
10.2	0.19631692
10.21	0.19621159
10.22	0.19627336
10.23	0.19641099
10.24	0.1965258
10.25	0.19652777
10.26	0.19635101
10.27	0.19596566
10.28	0.19538322
10.29	0.19465429
10.3	0.19385915
10.31	0.19309352
10.32	0.19245274
10.33	0.19201713
10.34	0.19184053
10.35	0.1919431
10.36	0.19230869
10.37	0.19288686
10.38	0.19359949
10.39	0.19435174
10.4	0.19504632
10.41	0.19559939
10.42	0.19595508
10.43	0.19609576
10.44	0.19604531
10.45	0.1958647
10.46	0.19564087
10.47	0.19547149
10.48	0.19544887
10.49	0.19564559
10.5	0.19610376
10.51	0.19682872
10.52	0.1977876
10.53	0.19891286
10.54	0.20011067
10.55	0.20127391
10.56	0.20229831
10.57	0.20309952
10.58	0.2036278
10.59	0.20387691
10.6	0.20388501
10.61	0.20372711
10.62	0.20350106
10.63	0.20331009
10.64	0.20324547
10.65	0.20337216
10.66	0.20371893
10.67	0.20427416
10.68	0.20498727
10.69	0.20577592
10.7	0.2065384
10.71	0.20717013
10.72	0.20758172
10.73	0.20771544
10.74	0.20755656
10.75	0.20713667
10.76	0.20652832
10.77	0.20583232
10.78	0.20516075
10.79	0.20461926
10.8	0.20429167
10.81	0.20422866
10.82	0.20444145
10.83	0.20490084
10.84	0.20554133
10.85	0.20627049
10.86	0.20698261
10.87	0.20757555
10.88	0.20796799
10.89	0.20811395
10.9	0.20801114
10.91	0.20770115
10.92	0.20726132
10.93	0.20679036
10.94	0.2063909
10.95	0.20615249
10.96	0.20613755
10.97	0.20637204
10.98	0.20684135
10.99	0.20749188
11	0.20823811
11.01	0.20897484
11.02	0.20959343
11.03	0.20999994
11.04	0.2101318
11.05	0.20996947
11.06	0.20954037
11.07	0.20891394
11.08	0.2081892
11.09	0.20747787
11.1	0.20688648
11.11	0.20650066
11.12	0.20637357
11.13	0.20651934
11.14	0.20691195
11.15	0.20748928
11.16	0.20816238
11.17	0.20882919
11.18	0.20939113
11.19	0.20977033
11.2	0.2099239
11.21	0.20985217
11.22	0.20959877
11.23	0.20924268
11.24	0.20888395
11.25	0.20862664
11.26	0.20856201
11.27	0.20875464
11.28	0.20923296
11.29	0.20998472
11.3	0.21095788
11.31	0.21206666
11.32	0.21320288
11.33	0.21425153
11.34	0.21510889
11.35	0.21570002
11.36	0.21599206
11.37	0.21600021
11.38	0.21578452
11.39	0.21543866
11.4	0.21507292
11.41	0.21479551
11.42	0.21469524
11.43	0.21482834
11.44	0.21521041
11.45	0.21581431
11.46	0.21657395
11.47	0.21739378
11.48	0.21816346
11.49	0.21877586
11.5	0.2191458
11.51	0.21922582
11.52	0.21901549
11.53	0.21856179
11.54	0.2179507
11.55	0.217292
11.56	0.21670076
11.57	0.21627922
11.58	0.21610188
11.59	0.21620524
11.6	0.21658307
11.61	0.21718729
11.62	0.21793449
11.63	0.21871763
11.64	0.21942226
11.65	0.21994507
11.66	0.22021178
11.67	0.22019057
11.68	0.21989803
11.69	0.21939596
11.7	0.21877986
11.71	0.21816205
11.72	0.21765288
11.73	0.21734359
11.74	0.21729308
11.75	0.21751995
11.76	0.21800006
11.77	0.21866994
11.78	0.2194357
11.79	0.22018698
11.8	0.22081452
11.81	0.22122877
11.82	0.221376
11.83	0.22124849
11.84	0.22088605
11.85	0.22036868
11.86	0.21980212
11.87	0.21929964
11.88	0.21896374
11.89	0.2188707
11.9	0.21905968
11.91	0.21952724
11.92	0.22022754
11.93	0.22107816
11.94	0.2219714
11.95	0.22279025
11.96	0.22342698
11.97	0.22380163
11.98	0.22387629
11.99	0.22366211
12	0.22321698
12.01	0.22263466
12.02	0.22202794
12.03	0.22150943
12.04	0.2211738
12.05	0.2210838
12.06	0.22126159
12.07	0.2216859
12.08	0.22229511
12.09	0.22299616
12.1	0.22367865
12.11	0.22423263
12.12	0.22456759
12.13	0.22462903
12.14	0.22440895
12.15	0.22394771
12.16	0.22332676
12.17	0.22265425
12.18	0.22204668
12.19	0.22161039
12.2	0.2214259
12.21	0.22153666
12.22	0.22194328
12.23	0.22260318
12.24	0.22343595
12.25	0.22433402
12.26	0.22517815
12.27	0.22585591
12.28	0.22628045
12.29	0.22640563
12.3	0.22623419
12.31	0.22581669
12.32	0.22524161
12.33	0.22461892
12.34	0.22406075
12.35	0.22366308
12.36	0.22349097
12.37	0.22356916
12.38	0.22387859
12.39	0.22435907
12.4	0.22491797
12.41	0.2254443
12.42	0.22582665
12.43	0.22597259
12.44	0.2258256
12.45	0.22537608
12.46	0.22466373
12.47	0.22377066
12.48	0.22280724
12.49	0.22189391
12.5	0.22114281
12.51	0.22064204
12.52	0.22044446
12.53	0.22056171
12.54	0.22096348
12.55	0.22158214
12.56	0.22232241
12.57	0.2230755
12.58	0.22373637
12.59	0.22422144
12.6	0.22448347
12.61	0.22452016
12.62	0.2243744
12.63	0.22412595
12.64	0.22387664
12.65	0.22373245
12.66	0.22378583
12.67	0.22410102
12.68	0.22470407
12.69	0.22557818
12.7	0.22666476
12.71	0.22787025
12.72	0.22907852
12.73	0.23016771
12.74	0.23102963
12.75	0.23158817
12.76	0.23181297
12.77	0.23172483
12.78	0.2313917
12.79	0.23091588
12.8	0.23041581
12.81	0.23000617
12.82	0.22977998
12.83	0.22979508
12.84	0.23006643
12.85	0.23056448
12.86	0.2312199
12.87	0.23193417
12.88	0.23259532
12.89	0.23309683
12.9	0.23335677
12.91	0.23333333
12.92	0.23303326
12.93	0.23251101
12.94	0.23185904
12.95	0.23119159
12.96	0.23062562
12.97	0.23026263
12.98	0.2301739
12.99	0.2303908
13	0.23090059
13.01	0.23164799
13.02	0.23254247
13.03	0.23347081
13.04	0.23431417
13.05	0.23496722
13.06	0.23535641
13.07	0.23545322
13.08	0.23527946
13.09	0.23490305
13.1	0.23442555
13.11	0.23396425
13.12	0.23363275
13.13	0.23352341
13.14	0.23369413
13.15	0.23416048
13.16	0.23489364
13.17	0.23582444
13.18	0.23685297
13.19	0.23786356
13.2	0.23874323
13.21	0.23940111
13.22	0.23978508
13.23	0.23989184
13.24	0.23976793
13.25	0.23950157
13.26	0.23920711
13.27	0.23900592
13.28	0.23900726
13.29	0.23929225
13.3	0.23990255
13.31	0.24083469
13.32	0.24204003
13.33	0.24343065
13.34	0.24489101
13.35	0.24629445
13.36	0.24752299
13.37	0.24848719
13.38	0.24914213
13.39	0.2494957
13.4	0.24960711
13.41	0.2495759
13.42	0.24952403
13.43	0.24957506
13.44	0.24983432
13.45	0.25037298
13.46	0.25121766
13.47	0.25234638
13.48	0.25369102
13.49	0.25514629
13.5	0.25658481
13.51	0.25787678
13.52	0.25891171
13.53	0.25961821
13.54	0.25997742
13.55	0.26002695
13.56	0.25985413
13.57	0.25958033
13.58	0.25934001
13.59	0.25925875
13.6	0.25943416
13.61	0.25992177
13.62	0.26072731
13.63	0.26180557
13.64	0.26306614
13.65	0.26438567
13.66	0.26562595
13.67	0.26665575
13.68	0.26737312
13.69	0.26772369
13.7	0.26771075
13.71	0.26739454
13.72	0.26688102
13.73	0.26630272
13.74	0.2657961
13.75	0.2654799
13.76	0.2654375
13.77	0.26570553
13.78	0.26626924
13.79	0.26706502
13.8	0.26798976
13.81	0.26891663
13.82	0.26971559
13.83	0.27027587
13.84	0.27052634
13.85	0.27044944
13.86	0.27008527
13.87	0.26952496
13.88	0.26889499
13.89	0.26833629
13.9	0.26798244
13.91	0.26794056
13.92	0.2682772
13.93	0.26901016
13.94	0.27010653
13.95	0.27148695
13.96	0.27303609
13.97	0.27461881
13.98	0.27610061
13.99	0.27736965
14	0.27835615
14.01	0.27904514
14.02	0.27947899
14.03	0.27974931
14.04	0.2799798
14.05	0.28030421
14.06	0.28084371
14.07	0.28168729
14.08	0.28287773
14.09	0.28440421
14.1	0.28620214
14.11	0.28816038
14.12	0.29013569
14.13	0.29197342
14.14	0.29353188
14.15	0.29470663
14.16	0.29544937
14.17	0.29577718
14.18	0.29576957
14.19	0.29555395
14.2	0.29528326
14.21	0.29511037
14.22	0.2951643
14.23	0.29553153
14.24	0.29624424
14.25	0.29727644
14.26	0.29854787
14.27	0.29993579
14.28	0.30129361
14.29	0.30247468
14.3	0.30335769
14.31	0.303869
14.32	0.30399692
14.33	0.30379445
14.34	0.30336985
14.35	0.30286732
14.36	0.30244243
14.37	0.30223718
14.38	0.30235874
14.39	0.30286434
14.4	0.30375348
14.41	0.30496776
14.42	0.3063984
14.43	0.30790119
14.44	0.30931784
14.45	0.31050123
14.46	0.3113406
14.47	0.3117817
14.48	0.31183693
14.49	0.31158329
14.5	0.31114826
14.51	0.31068732
14.52	0.31035809
14.53	0.31029576
14.54	0.31059363
14.55	0.31129045
14.56	0.31236551
14.57	0.31374153
14.58	0.3152954
14.59	0.31687608
14.6	0.31832811
14.61	0.31951767
14.62	0.32035642
14.63	0.32081809
14.64	0.32094381
14.65	0.32083462
14.66	0.32063321
14.67	0.3204991
14.68	0.32058242
14.69	0.32100077
14.7	0.32182201
14.71	0.32305451
14.72	0.32464526
14.73	0.32648618
14.74	0.32842829
14.75	0.33030311
14.76	0.33194888
14.77	0.33323781
14.78	0.33409892
14.79	0.33453145
14.8	0.33460521
14.81	0.33444791
14.82	0.3342225
14.83	0.3340997
14.84	0.33423108
14.85	0.33472691
14.86	0.33564105
14.87	0.33696412
14.88	0.33862514
14.89	0.34050159
14.9	0.34243746
14.91	0.34426771
14.92	0.34584607
14.93	0.34707143
14.94	0.34790731
14.95	0.34838969
14.96	0.3486213
14.97	0.34875367
14.98	0.34896142
14.99	0.3494141
15	0.35025049
15.01	0.35155883
15.02	0.35336447
15.03	0.3556257
15.04	0.35823801
15.05	0.36104673
15.06	0.36386777
15.07	0.36651468
15.08	0.36882857
15.09	0.37070545
15.1	0.37211512
15.11	0.37310671
15.12	0.37379942
15.13	0.3743605
15.14	0.37497563
15.15	0.37581784
15.16	0.37702014
15.17	0.37865557
15.18	0.38072639
15.19	0.38316308
15.2	0.38583354
15.21	0.38856191
15.22	0.39115567
15.23	0.39343769
15.24	0.39527804
15.25	0.39661899
15.26	0.39748735
15.27	0.397991
15.28	0.39830046
15.29	0.39862002
15.3	0.39915479
15.31	0.4000797
15.32	0.40151481
15.33	0.40350922
15.34	0.40603461
15.35	0.40898859
15.36	0.41220789
15.37	0.41549102
15.38	0.41862849
15.39	0.42143696
15.4	0.42379125
15.41	0.4256475
15.42	0.42705167
15.43	0.42813107
15.44	0.42907089
15.45	0.43008116
15.46	0.4313611
15.47	0.43306713
15.48	0.43528872
15.49	0.43803463
15.5	0.44123027
15.51	0.44472683
15.52	0.44832166
15.53	0.45178863
15.54	0.45491509
15.55	0.45753941
15.56	0.45958179
15.57	0.46106099
15.58	0.46209284
15.59	0.46287083
15.6	0.46363345
15.61	0.4646257
15.62	0.46606202
15.63	0.46809598
15.64	0.4708
15.65	0.47415615
15.66	0.47805856
15.67	0.48232745
15.68	0.48673444
15.69	0.49103708
15.7	0.4950187
15.71	0.49852672
15.72	0.50150144
15.73	0.50398826
15.74	0.50612992
15.75	0.50814047
15.76	0.51026697
15.77	0.51274702
15.78	0.51576953
15.79	0.5194444
15.8	0.52378393
15.81	0.52869763
15.82	0.53400111
15.83	0.53943895
15.84	0.54472067
15.85	0.54956573
15.86	0.55375116
15.87	0.55715225
15.88	0.55976707
15.89	0.56171832
15.9	0.56323171
15.91	0.56459627
15.92	0.56611523
15.93	0.56805747
15.94	0.57061704
15.95	0.57388557
15.96	0.57783984
15.97	0.58234522
15.98	0.58717509
15.99	0.59204514
16	0.59665927
16.01	0.60076104
16.02	0.60418137
16.03	0.60687205
16.04	0.60891685
16.05	0.61051718
16.06	0.61195559
16.07	0.61354574
16.08	0.61557906
16.09	0.61827748
16.1	0.62175816
16.11	0.62601391
16.12	0.63091053
16.13	0.6362019
16.14	0.64156232
16.15	0.6466339
16.16	0.65108354
16.17	0.65466019
16.18	0.65724079
16.19	0.65885368
16.2	0.6596736
16.21	0.65998899
16.22	0.66014966
16.23	0.66050644
16.24	0.66135416
16.25	0.66288698
16.26	0.66517062
16.27	0.66813418
16.28	0.67158163
16.29	0.67522262
16.3	0.6787198
16.31	0.68174711
16.32	0.68404974
16.33	0.68549395
16.34	0.68609515
16.35	0.68601739
16.36	0.6855443
16.37	0.68502878
16.38	0.68483268
16.39	0.68526825
16.4	0.68655022
16.41	0.68876366
16.42	0.69185006
16.43	0.69561253
16.44	0.6997402
16.45	0.70385065
16.46	0.70754689
16.47	0.71048137
16.48	0.71241556
16.49	0.71326227
16.5	0.71310024
16.51	0.71215689
16.52	0.71076342
16.53	0.70929292
16.54	0.70809467
16.55	0.70743652
16.56	0.70746328
16.57	0.70817571
16.58	0.70943136
16.59	0.71096748
16.6	0.71244379
16.61	0.71350057
16.62	0.71382368
16.63	0.7132046
16.64	0.71158272
16.65	0.70905969
16.66	0.70588271
16.67	0.70240128
16.68	0.69900807
16.69	0.6960766
16.7	0.69390635
16.71	0.69268231
16.72	0.69245214
16.73	0.69312168
16.74	0.69446898
16.75	0.69617595
16.76	0.69787564
16.77	0.69921026
16.78	0.69989126
16.79	0.69975002
16.8	0.69876766
16.81	0.69707659
16.82	0.69493318
16.83	0.69266848
16.84	0.6906281
16.85	0.68911333
16.86	0.68833273
16.87	0.68837003
16.88	0.68917099
16.89	0.69055
16.9	0.69221615
16.91	0.69381693
16.92	0.69499496
16.93	0.6954496
16.94	0.6949919
16.95	0.69358098
16.96	0.69133283
16.97	0.68849974
16.98	0.68542551
16.99	0.68248729
17	0.68003605
17.01	0.67834546
17.02	0.67757529
17.03	0.677752
17.04	0.67876713
17.05	0.68039338
17.06	0.68231768
17.07	0.68418867
17.08	0.68567354
17.09	0.68651514
17.1	0.68657831
17.11	0.68587451
17.12	0.68455875
17.13	0.68289935
17.14	0.68122807
17.15	0.67988158
17.16	0.6791456
17.17	0.6792099
17.18	0.68013917
17.19	0.68186186
17.2	0.6841777
17.21	0.6867838
17.22	0.68931787
17.23	0.69141417
17.24	0.69276465
17.25	0.69317361
17.26	0.69259421
17.27	0.6911376
17.28	0.68905247
17.29	0.68668017
17.3	0.68439601
17.31	0.68254891
17.32	0.6814094
17.33	0.68113245
17.34	0.68173785
17.35	0.68310918
17.36	0.68501116
17.37	0.68712451
17.38	0.68909553
17.39	0.69059443
17.4	0.69137321
17.41	0.69131104
17.42	0.69043687
17.43	0.68892325
17.44	0.68705302
17.45	0.68516698
17.46	0.68360398
17.47	0.68264473
17.48	0.68246745
17.49	0.68312009
17.5	0.68451103
17.51	0.68641898
17.52	0.68852182
17.53	0.69044252
17.54	0.69180741
17.55	0.6923083
17.56	0.69175661
17.57	0.69011739
17.58	0.68751482
17.59	0.68420778
17.6	0.68054178
17.61	0.67688847
17.62	0.67358525
17.63	0.6708849
17.64	0.66892126
17.65	0.66769372
17.66	0.66707103
17.67	0.6668138
17.68	0.66661394
17.69	0.66614674
17.7	0.66512847
17.71	0.6633692
17.72	0.66080959
17.73	0.65753315
17.74	0.65375119
17.75	0.6497647
17.76	0.64591244
17.77	0.64251636
17.78	0.63983367
17.79	0.63802132
17.8	0.63711584
17.81	0.63702911
17.82	0.63755998
17.83	0.63842144
17.84	0.63928166
17.85	0.63981474
17.86	0.63975415
17.87	0.63893857
17.88	0.63734015
17.89	0.63506808
17.9	0.63234672
17.91	0.62947367
17.92	0.62676769
17.93	0.62451678
17.94	0.62293479
17.95	0.6221316
17.96	0.62209882
17.97	0.62271194
17.98	0.6237483
17.99	0.62492016
18	0.62591974
18.01	0.62647076
18.02	0.62637754
18.03	0.62556166
18.04	0.62407747
18.05	0.62210279
18.06	0.61990719
18.07	0.6178058
18.08	0.61610844
18.09	0.61507336
18.1	0.61487133
18.11	0.61556339
18.12	0.61709293
18.13	0.61929254
18.14	0.62190537
18.15	0.6246202
18.16	0.62711748
18.17	0.6291204
18.18	0.63044217
18.19	0.63101927
18.2	0.63092261
18.21	0.63034355
18.22	0.62955811
18.23	0.62887793
18.24	0.62859805
18.25	0.62895061
18.26	0.63007045
18.27	0.6319756
18.28	0.63456391
18.29	0.63762606
18.3	0.64087451
18.31	0.64398635
18.32	0.64665542
18.33	0.64864549
18.34	0.64983412
18.35	0.65023689
18.36	0.65000625
18.37	0.64940483
18.38	0.64876021
18.39	0.64841104
18.4	0.64865488
18.41	0.64970551
18.42	0.65166395
18.43	0.65450497
18.44	0.65807972
18.45	0.66213448
18.46	0.66634495
18.47	0.67036381
18.48	0.67387583
18.49	0.67665158
18.5	0.67858855
18.51	0.67972969
18.52	0.68025452
18.53	0.68044453
18.54	0.68063123
18.55	0.68113787
18.56	0.6822256
18.57	0.68405173
18.58	0.68664449
18.59	0.68989635
18.6	0.69357635
18.61	0.69736139
18.62	0.70088398
18.63	0.7037913
18.64	0.7058063
18.65	0.70677877
18.66	0.70671475
18.67	0.70577674
18.68	0.70425483
18.69	0.70251593
18.7	0.70094276
18.71	0.69987453
18.72	0.69955851
18.73	0.70011767
18.74	0.70153648
18.75	0.70366547
18.76	0.7062441
18.77	0.7089405
18.78	0.71140478
18.79	0.71332864
18.8	0.71450117
18.81	0.71484895
18.82	0.7144509
18.83	0.71352422
18.84	0.71238486
18.85	0.71139221
18.86	0.71088948
18.87	0.71115041
18.88	0.71233892
18.89	0.71448552
18.9	0.71748159
18.91	0.72109208
18.92	0.72498619
18.93	0.72878456
18.94	0.73211791
18.95	0.73468883
18.96	0.73632465
18.97	0.73700964
18.98	0.73688821
18.99	0.73623833
19	0.73542151
19.01	0.73482099
19.02	0.73478021
19.03	0.73555137
19.04	0.73725993
19.05	0.7398876
19.06	0.74327486
19.07	0.74714277
19.08	0.75113323
19.09	0.75486421
19.1	0.75799317
19.11	0.76027782
19.12	0.76162149
19.13	0.7620922
19.14	0.76191049
19.15	0.76140896
19.16	0.76097311
19.17	0.76097629
19.18	0.76172017
19.19	0.7633891
19.2	0.76602236
19.21	0.76950651
19.22	0.77358802
19.23	0.77790631
19.24	0.78204505
19.25	0.78559656
19.26	0.78822997
19.27	0.78974996
19.28	0.79013282
19.29	0.78953077
19.3	0.78824322
19.31	0.78666217
19.32	0.78520426
19.33	0.78424319
19.34	0.7840534
19.35	0.78477155
19.36	0.78637894
19.37	0.78870573
19.38	0.79145652
19.39	0.79425583
19.4	0.79670899
19.41	0.7984703
19.42	0.79930649
19.43	0.79914187
19.44	0.79807452
19.45	0.79635952
19.46	0.79436361
19.47	0.79250227
19.48	0.79117253
19.49	0.79069315
19.5	0.7912597
19.51	0.79291836
19.52	0.79555948
19.53	0.79893137
19.54	0.80267382
19.55	0.80636956
19.56	0.80960858
19.57	0.81205617
19.58	0.81351183
19.59	0.81394571
19.6	0.81350367
19.61	0.8124793
19.62	0.81125982
19.63	0.81025839
19.64	0.8098463
19.65	0.81029592
19.66	0.81174115
19.67	0.81415854
19.68	0.81737004
19.69	0.82106738
19.7	0.82485686
19.71	0.82832061
19.72	0.83108652
19.73	0.8328948
19.74	0.83364705
19.75	0.83342635
19.76	0.832483
19.77	0.83118965
19.78	0.82997669
19.79	0.8292616
19.8	0.82938492
19.81	0.83056112
19.82	0.83284893
19.83	0.83614261
19.84	0.84018468
19.85	0.84459972
19.86	0.8489476
19.87	0.852791
19.88	0.85576766
19.89	0.85765389
19.9	0.85840517
19.91	0.85816363
19.92	0.85723022
19.93	0.85600846
19.94	0.85493266
19.95	0.85439532
19.96	0.85468556
19.97	0.85594615
[truncated: 3,002 more rows]

## Sheet: Figure3a
system #	E0 (eV)
1	1.21
2	1.29
3	1.42
4	1.77
5	1.52
6	1.59
7	1.62
8	1.96
9	2.35
10	1.77
11	2.08
12	2.21
13	2.48
14	1.96

[truncated: 14 more sheets: Figure3b, Figure4a, Figure4b, Figure4c, Figure5a, Figure5b, FigureS1, FigureS2, FigureS3, FigureS4, FigureS5, FigureS6, FigureS7, FigureS8]
